# Supplementary material for: trans-Bis[4-amino-N-(pyrimidin-2-yl-κN)benzene­sulfonamidato-κN]bis(N,N-dimethyl­formamide-κO)cobalt(II)
Source: Acta Crystallogr Sect E Struct Rep Online. 2012 Oct 24;68(Pt 11):m1398–9. doi: 10.1107/S160053681204336X (PMC3515142; doi:10.1107/S160053681204336X)
Supplement: Supplementary file 1 [file e-68-m1398-sup1.cif]

##############################################################################
#                                                                            #
# This CIF contains the data in a paper accepted for publication in          #
# Acta Crystallographica Section E. It conforms to the requirements of       #
# Notes for Authors for Acta Crystallographica Section E, and has been       #
# peer reviewed under the auspices of the IUCr Commission on Journals.       #
#                                                                            #
# Full details of the Crystallographic Information File format               #
# are given in the paper "The Crystallographic Information File (CIF):       #
# a New Standard Archive File for Crystallography" by S. R. Hall, F. H.      #
# Allen and I. D. Brown [Acta Cryst. (1991), A47, 655-685].                  #
#                                                                            #
# The current version of the core CIF dictionary is obtainable from          #
# ftp://ftp.iucr.org/pub/cif_core.dic.                                       #
#                                                                            #
# Software is freely available for graphical display of the structure(s)     #
# in this CIF. For information consult the CIF software page                 #
# http://www.iucr.org/resources/cif/software.                                #
#                                                                            #
# This file may be used for bona fide research purposes within the           #
# scientific community so long as proper attribution is given to the journal # 
# article from which it was obtained.                                        #
#                                                                            #
##############################################################################
data_I
_audit_creation_method     SHELXL-97
_chemical_name_systematic
;
<i>trans</i>-Bis[4-amino-<i>N</i>-(pyrimidin-2-yl-
\k<i>N</i>)benzenesulfonamidato-\k<i>N</i>]bis(<i>N</i>,<i>N</i>-
dimethylformamide-\k<i>O</i>)cobalt(II)
;
_chemical_name_common     ?
_chemical_formula_moiety     'C26 H32 Co N10 O6 S2'
_chemical_formula_sum     'C26 H32 Co N10 O6 S2'
_chemical_formula_iupac     '[Co (C10 H9 N4 O2 S)2(C3 H7 N O)2]'
_chemical_formula_weight     703.67
_chemical_melting_point     ?
_symmetry_cell_setting     monoclinic
_symmetry_space_group_name_H-M     'P 21/c'
_symmetry_space_group_name_Hall     '-P 2ybc'
loop_
    _symmetry_equiv_pos_as_xyz
    'x, y, z'
    '-x, y+1/2, -z+1/2'
    '-x, -y, -z'
    'x, -y-1/2, z-1/2'
_cell_length_a     8.9008(6)
_cell_length_b     11.2078(6)
_cell_length_c     16.5565(9)
_cell_angle_alpha     90.00
_cell_angle_beta     102.147(6)
_cell_angle_gamma     90.00
_cell_volume     1614.67(16)
_cell_formula_units_Z     2
_cell_measurement_reflns_used     4388
_cell_measurement_theta_min     2.958
_cell_measurement_theta_max     28.706
_cell_measurement_temperature     298(2)
_exptl_crystal_description     block
_exptl_crystal_colour     red
_exptl_crystal_size_max     0.28
_exptl_crystal_size_mid     0.25
_exptl_crystal_size_min     0.20
_exptl_crystal_density_diffrn     1.447
_exptl_crystal_density_meas     ?
_exptl_crystal_density_method     'not measured'
_exptl_crystal_F_000     730
_exptl_absorpt_coefficient_mu     0.716
_exptl_absorpt_correction_type     multi-scan
_exptl_absorpt_process_details
;
(<i>SADABS</i>; Bruker, 2001)
;
_exptl_absorpt_correction_T_min     0.815
_exptl_absorpt_correction_T_max     0.869
_exptl_special_details     ?
_diffrn_ambient_temperature     298(2)
_diffrn_radiation_type     MoK\a
_diffrn_radiation_wavelength     0.71073
_diffrn_radiation_source     'fine-focus sealed tube'
_diffrn_radiation_monochromator     graphite
_diffrn_measurement_device_type     'Bruker SMART CCD'
_diffrn_measurement_method     'phi and omega scans'
_diffrn_detector_area_resol_mean     0
_diffrn_reflns_number     13220
_diffrn_reflns_av_R_equivalents     0.0282
_diffrn_reflns_av_sigmaI/netI     0.0274
_diffrn_reflns_theta_min     2.96
_diffrn_reflns_theta_max     26.98
_diffrn_reflns_theta_full     26.98
_diffrn_measured_fraction_theta_max     0.993
_diffrn_measured_fraction_theta_full     0.993
_diffrn_reflns_limit_h_min     -11
_diffrn_reflns_limit_h_max     11
_diffrn_reflns_limit_k_min     -14
_diffrn_reflns_limit_k_max     13
_diffrn_reflns_limit_l_min     -21
_diffrn_reflns_limit_l_max     19
_diffrn_standards_number     0
_diffrn_standards_interval_count     0
_diffrn_standards_interval_time     0
_diffrn_standards_decay_%     0
_refine_special_details
;
Refinement of <i>F</i>^2^ against ALL reflections. The weighted <i>R</i>-factor
<i>wR</i> and goodness of fit <i>S</i> are based on <i>F</i>^2^, conventional
<i>R</i>-factors <i>R</i> are based on <i>F</i>, with <i>F</i> set to zero for
negative <i>F</i>^2^. The threshold expression of <i>F</i>^2^ >
\s(<i>F</i>^2^) is used only for calculating <i>R</i>-factors(gt) <i>etc</i>.
and is not relevant to the choice of reflections for refinement.
<i>R</i>-factors based on <i>F</i>^2^ are statistically about twice as large
as those based on <i>F</i>, and <i>R</i>- factors based on ALL data will be
even larger.
;
_reflns_number_total     3495
_reflns_number_gt     2989
_reflns_threshold_expression     I>2sigma(I)
_refine_ls_structure_factor_coef     Fsqd
_refine_ls_matrix_type     full
_refine_ls_R_factor_all     0.0482
_refine_ls_R_factor_gt     0.0399
_refine_ls_wR_factor_gt     0.0901
_refine_ls_wR_factor_ref     0.0954
_refine_ls_goodness_of_fit_ref     0.992
_refine_ls_restrained_S_all     1.021
_refine_ls_number_reflns     3495
_refine_ls_number_parameters     222
_refine_ls_number_restraints     36
_refine_ls_hydrogen_treatment     constr
_refine_ls_weighting_scheme     calc
_refine_ls_weighting_details
         'calc w=1/[\s^2^(Fo^2^)+(0.0311P)^2^+1.5416P] where P=(Fo^2^+2Fc^2^)/3'
_atom_sites_solution_hydrogens     geom
_atom_sites_solution_primary     direct
_atom_sites_solution_secondary     difmap
_refine_ls_shift/su_max     0.000
_refine_ls_shift/su_mean     0.000
_refine_diff_density_max     0.333
_refine_diff_density_min     -0.351
_refine_ls_extinction_method     'SHELXL97 (Sheldrick, 2008)'
_refine_ls_extinction_coef     0.00120(10)
_refine_ls_extinction_expression
                                  'Fc^*^=kFc[1+0.001xFc^2^\l^3^/sin(2\q)]^-1/4^'
loop_
    _atom_type_symbol
    _atom_type_description
    _atom_type_scat_dispersion_real
    _atom_type_scat_dispersion_imag
    _atom_type_scat_source
    'C' 'C' 0.0033 0.0016
                         'International Tables Vol C Tables 4.2.6.8 and 6.1.1.4'
    'H' 'H' 0.0000 0.0000
                         'International Tables Vol C Tables 4.2.6.8 and 6.1.1.4'
    'N' 'N' 0.0061 0.0033
                         'International Tables Vol C Tables 4.2.6.8 and 6.1.1.4'
    'O' 'O' 0.0106 0.0060
                         'International Tables Vol C Tables 4.2.6.8 and 6.1.1.4'
    'Co' 'Co' 0.3494 0.9721
                         'International Tables Vol C Tables 4.2.6.8 and 6.1.1.4'
    'S' 'S' 0.1246 0.1234
                         'International Tables Vol C Tables 4.2.6.8 and 6.1.1.4'
_computing_data_collection     'SMART (Bruker, 2001)'
_computing_cell_refinement     'SAINT (Bruker, 2001)'
_computing_data_reduction     'SAINT (Bruker, 2001)'
_computing_structure_solution     'SHELXS97 (Sheldrick, 2008)'
_computing_structure_refinement     'SHELXL97 (Sheldrick, 2008)'
_computing_molecular_graphics     'SHELXTL (Sheldrick, 2008)'
_computing_publication_material     'SHELXTL (Sheldrick, 2008)'
loop_
    _atom_site_type_symbol
    _atom_site_label
    _atom_site_fract_x
    _atom_site_fract_y
    _atom_site_fract_z
    _atom_site_U_iso_or_equiv
    _atom_site_adp_type
    _atom_site_calc_flag
    _atom_site_refinement_flags
    _atom_site_occupancy
    _atom_site_symmetry_multiplicity
    _atom_site_disorder_assembly
    _atom_site_disorder_group
    C C1 0.4095(3) 0.9002(2) 0.13724(16) 0.0476(6) Uani d . 1 1 . .
    H H1A 0.4447 0.9344 0.0935 0.057 Uiso calc R 1 1 . .
    C C2 0.3251(2) 0.7957(2) 0.12498(14) 0.0363(5) Uani d . 1 1 A .
    C C3 0.2761(3) 0.7454(3) 0.19139(15) 0.0507(6) Uani d . 1 1 . .
    H H3A 0.2212 0.6742 0.1843 0.061 Uiso calc R 1 1 . .
    C C4 0.3079(3) 0.7994(3) 0.26800(16) 0.0572(7) Uani d . 1 1 . .
    H H4A 0.2744 0.7640 0.3119 0.069 Uiso calc R 1 1 . .
    C C5 0.3892(3) 0.9061(3) 0.28047(16) 0.0508(7) Uani d . 1 1 . .
    C C6 0.4421(3) 0.9543(3) 0.21390(17) 0.0568(7) Uani d . 1 1 . .
    H H6A 0.5002 1.0240 0.2213 0.068 Uiso calc R 1 1 . .
    C C7 -0.0153(2) 0.73277(19) 0.00525(13) 0.0319(5) Uani d . 1 1 . .
    C C8 -0.1683(3) 0.8945(2) -0.00174(16) 0.0438(6) Uani d . 1 1 . .
    H H8A -0.1808 0.9767 0.0005 0.053 Uiso calc R 1 1 . .
    C C9 -0.2982(3) 0.8242(2) -0.01745(18) 0.0513(7) Uani d . 1 1 . .
    H H9A -0.3961 0.8573 -0.0260 0.062 Uiso calc R 1 1 . .
    C C10 -0.2766(3) 0.7031(2) -0.01992(17) 0.0497(6) Uani d . 1 1 . .
    H H10A -0.3616 0.6528 -0.0293 0.060 Uiso calc R 1 1 . .
    Co Co1 0.0000 0.5000 0.0000 0.03466(14) Uani d S 1 2 . .
    N N1 -0.1368(2) 0.65637(17) -0.00916(13) 0.0402(5) Uani d . 1 1 A .
    N N2 0.1174(2) 0.66834(16) 0.01562(12) 0.0350(4) Uani d . 1 1 A .
    N N3 -0.0252(2) 0.85105(17) 0.01044(12) 0.0372(4) Uani d . 1 1 . .
    N N4 0.4124(3) 0.9634(3) 0.35511(15) 0.0724(8) Uani d . 1 1 . .
    H H4B 0.3765 0.9335 0.3950 0.087 Uiso calc R 1 1 . .
    H H4C 0.4629 1.0294 0.3621 0.087 Uiso calc R 1 1 . .
    O O2 0.29575(19) 0.81638(15) -0.03312(10) 0.0437(4) Uani d . 1 1 A .
    O O3 0.38724(19) 0.62601(16) 0.02969(12) 0.0519(5) Uani d . 1 1 A .
    S S1 0.28414(6) 0.72636(5) 0.02742(3) 0.03470(15) Uani d . 1 1 . .
    O O1 0.0274(19) 0.4809(16) 0.1263(12) 0.053(2) Uani d P 0.559(4) 1 A 1
    C C11 -0.0332(9) 0.5365(7) 0.1739(6) 0.0563(17) Uani d PU 0.559(4) 1 A 1
    H H11A -0.1225 0.5630 0.1388 0.084 Uiso calc PR 0.559(4) 1 A 1
    C C13 -0.1386(10) 0.6711(8) 0.2810(5) 0.107(2) Uani d PU 0.559(4) 1 A 1
    H H13A -0.1134 0.6764 0.3402 0.160 Uiso d PR 0.559(4) 1 A 1
    H H13B -0.1218 0.7471 0.2577 0.160 Uiso d PR 0.559(4) 1 A 1
    H H13C -0.2446 0.6489 0.2632 0.160 Uiso d PR 0.559(4) 1 A 1
    C C12 0.0603(12) 0.5055(8) 0.3034(5) 0.098(2) Uani d PU 0.559(4) 1 A 1
    H H12A 0.1286 0.4397 0.3204 0.147 Uiso d PR 0.559(4) 1 A 1
    H H12B 0.1008 0.5758 0.3334 0.147 Uiso d PR 0.559(4) 1 A 1
    H H12C -0.0388 0.4876 0.3145 0.147 Uiso d PR 0.559(4) 1 A 1
    N N5 -0.0499(7) 0.5829(5) 0.2463(3) 0.0665(13) Uani d PU 0.559(4) 1 A 1
    O O1' -0.009(3) 0.501(2) 0.1318(16) 0.053(2) Uani d P 0.441(4) 1 A 2
    C C11' -0.0812(12) 0.5748(10) 0.1647(7) 0.0563(17) Uani d P 0.441(4) 1 A 2
    H H11B -0.1748 0.6128 0.1375 0.084 Uiso d PR 0.441(4) 1 A 2
    C C13' 0.1448(14) 0.4546(11) 0.2886(6) 0.107(2) Uani d PU 0.441(4) 1 A 2
    H H13D 0.1783 0.4035 0.2493 0.160 Uiso d PR 0.441(4) 1 A 2
    H H13E 0.2274 0.5065 0.3134 0.160 Uiso d PR 0.441(4) 1 A 2
    H H13F 0.1146 0.4068 0.3306 0.160 Uiso d PR 0.441(4) 1 A 2
    C C12' -0.0588(13) 0.5888(10) 0.3139(5) 0.098(2) Uani d PU 0.441(4) 1 A 2
    H H12D -0.0379 0.5933 0.3731 0.147 Uiso d PR 0.441(4) 1 A 2
    H H12E -0.0382 0.6648 0.2916 0.147 Uiso d PR 0.441(4) 1 A 2
    H H12F -0.1647 0.5681 0.2937 0.147 Uiso d PR 0.441(4) 1 A 2
    N N5' 0.0174(10) 0.5244(7) 0.2573(5) 0.0665(13) Uani d P 0.441(4) 1 A 2
loop_
    _atom_site_aniso_label
    _atom_site_aniso_U_11
    _atom_site_aniso_U_22
    _atom_site_aniso_U_33
    _atom_site_aniso_U_12
    _atom_site_aniso_U_13
    _atom_site_aniso_U_23
    C1 0.0493(14) 0.0501(15) 0.0422(13) -0.0135(12) 0.0066(11) 0.0020(12)
    C2 0.0331(11) 0.0383(12) 0.0342(11) -0.0024(9) -0.0004(9) 0.0011(10)
    C3 0.0565(15) 0.0515(16) 0.0409(13) -0.0211(13) 0.0031(11) 0.0010(12)
    C4 0.0653(17) 0.0698(19) 0.0340(13) -0.0220(15) 0.0047(12) 0.0016(13)
    C5 0.0473(14) 0.0605(17) 0.0386(13) -0.0069(12) -0.0049(11) -0.0041(12)
    C6 0.0605(17) 0.0523(16) 0.0527(16) -0.0222(14) 0.0006(13) -0.0068(13)
    C7 0.0351(11) 0.0280(11) 0.0313(11) -0.0031(9) 0.0038(9) -0.0032(9)
    C8 0.0448(13) 0.0333(12) 0.0533(15) 0.0049(10) 0.0103(11) -0.0007(11)
    C9 0.0366(12) 0.0485(15) 0.0697(18) 0.0047(11) 0.0130(12) 0.0027(13)
    C10 0.0359(13) 0.0469(15) 0.0657(17) -0.0097(11) 0.0095(12) -0.0025(13)
    Co1 0.0448(3) 0.0246(2) 0.0328(2) -0.00372(17) 0.00405(18) -0.00398(17)
    N1 0.0384(10) 0.0322(10) 0.0489(12) -0.0077(8) 0.0066(9) -0.0043(9)
    N2 0.0353(9) 0.0254(9) 0.0416(10) -0.0006(7) 0.0021(8) -0.0041(8)
    N3 0.0375(10) 0.0269(9) 0.0457(11) -0.0010(8) 0.0056(8) -0.0031(8)
    N4 0.0836(18) 0.0854(19) 0.0428(13) -0.0255(16) 0.0012(13) -0.0148(13)
    O2 0.0474(9) 0.0473(10) 0.0369(9) -0.0027(8) 0.0099(7) 0.0049(8)
    O3 0.0441(9) 0.0492(11) 0.0617(11) 0.0162(8) 0.0092(8) -0.0004(9)
    S1 0.0324(3) 0.0339(3) 0.0365(3) 0.0030(2) 0.0044(2) 0.0001(2)
    O1 0.078(7) 0.052(5) 0.033(2) -0.005(4) 0.020(4) -0.008(3)
    C11 0.062(4) 0.067(4) 0.041(2) -0.019(3) 0.014(3) -0.008(3)
    C13 0.140(5) 0.126(5) 0.068(3) 0.001(4) 0.051(3) 0.000(3)
    C12 0.128(5) 0.118(5) 0.049(3) -0.017(4) 0.020(3) -0.012(3)
    N5 0.089(3) 0.070(3) 0.0436(18) -0.019(2) 0.021(2) -0.007(2)
    O1' 0.078(7) 0.052(5) 0.033(2) -0.005(4) 0.020(4) -0.008(3)
    C11' 0.062(4) 0.067(4) 0.041(2) -0.019(3) 0.014(3) -0.008(3)
    C13' 0.140(5) 0.126(5) 0.068(3) 0.001(4) 0.051(3) 0.000(3)
    C12' 0.128(5) 0.118(5) 0.049(3) -0.017(4) 0.020(3) -0.012(3)
    N5' 0.089(3) 0.070(3) 0.0436(18) -0.019(2) 0.021(2) -0.007(2)
_geom_special_details
;
All e.s.d.'s (except the e.s.d. in the dihedral angle between two l.s. planes)
are estimated using the full covariance matrix. The cell e.s.d.'s are taken
into account individually in the estimation of e.s.d.'s in distances, angles
and torsion angles; correlations between e.s.d.'s in cell parameters are only
used when they are defined by crystal symmetry. An approximate (isotropic)
treatment of cell e.s.d.'s is used for estimating e.s.d.'s involving l.s.
planes.
;
loop_
    _geom_bond_atom_site_label_1
    _geom_bond_atom_site_label_2
    _geom_bond_site_symmetry_2
    _geom_bond_distance
    _geom_bond_publ_flag
    C1 C6 . 1.381(4) ?
    C1 C2 . 1.383(3) ?
    C1 H1A . 0.9300 ?
    C2 C3 . 1.385(3) ?
    C2 S1 . 1.760(2) ?
    C3 C4 . 1.380(4) ?
    C3 H3A . 0.9300 ?
    C4 C5 . 1.390(4) ?
    C4 H4A . 0.9300 ?
    C5 N4 . 1.370(3) ?
    C5 C6 . 1.396(4) ?
    C6 H6A . 0.9300 ?
    C7 N3 . 1.333(3) ?
    C7 N1 . 1.360(3) ?
    C7 N2 . 1.364(3) ?
    C8 N3 . 1.339(3) ?
    C8 C9 . 1.378(3) ?
    C8 H8A . 0.9300 ?
    C9 C10 . 1.373(4) ?
    C9 H9A . 0.9300 ?
    C10 N1 . 1.327(3) ?
    C10 H10A . 0.9300 ?
    Co1 O1 3_565 2.065(19) ?
    Co1 O1 . 2.065(19) y
    Co1 N1 . 2.121(2) y
    Co1 N1 3_565 2.121(2) ?
    Co1 N2 . 2.1460(18) y
    Co1 N2 3_565 2.1460(18) ?
    Co1 O1' 3_565 2.20(2) ?
    Co1 O1' . 2.20(2) ?
    N2 S1 . 1.5941(18) ?
    N4 H4B . 0.8600 ?
    N4 H4C . 0.8600 ?
    O2 S1 . 1.4412(17) ?
    O3 S1 . 1.4470(17) ?
    O1 C11 . 1.216(13) ?
    C11 N5 . 1.342(10) ?
    C11 H11A . 0.9300 ?
    C13 N5 . 1.457(9) ?
    C13 H13A . 0.9602 ?
    C13 H13B . 0.9597 ?
    C13 H13C . 0.9600 ?
    C13 H12E . 0.8765 ?
    C12 N5 . 1.489(11) ?
    C12 H12A . 0.9599 ?
    C12 H12B . 0.9600 ?
    C12 H12C . 0.9601 ?
    O1' C11' . 1.244(17) ?
    C11' N5' . 1.694(14) ?
    C11' H11B . 0.9593 ?
    C13' N5' . 1.386(13) ?
    C13' H13D . 0.9600 ?
    C13' H13E . 0.9600 ?
    C13' H13F . 0.9600 ?
    C12' N5' . 1.458(13) ?
    C12' H12D . 0.9597 ?
    C12' H12E . 0.9601 ?
    C12' H12F . 0.9601 ?
loop_
    _geom_angle_atom_site_label_1
    _geom_angle_atom_site_label_2
    _geom_angle_atom_site_label_3
    _geom_angle_site_symmetry_1
    _geom_angle_site_symmetry_3
    _geom_angle
    _geom_angle_publ_flag
    C6 C1 C2 . . 120.6(2) ?
    C6 C1 H1A . . 119.7 ?
    C2 C1 H1A . . 119.7 ?
    C1 C2 C3 . . 118.7(2) ?
    C1 C2 S1 . . 120.66(19) ?
    C3 C2 S1 . . 120.62(18) ?
    C4 C3 C2 . . 120.9(2) ?
    C4 C3 H3A . . 119.6 ?
    C2 C3 H3A . . 119.6 ?
    C3 C4 C5 . . 120.9(3) ?
    C3 C4 H4A . . 119.6 ?
    C5 C4 H4A . . 119.6 ?
    N4 C5 C4 . . 120.8(3) ?
    N4 C5 C6 . . 121.2(3) ?
    C4 C5 C6 . . 117.9(2) ?
    C1 C6 C5 . . 121.0(2) ?
    C1 C6 H6A . . 119.5 ?
    C5 C6 H6A . . 119.5 ?
    N3 C7 N1 . . 125.2(2) ?
    N3 C7 N2 . . 125.86(19) ?
    N1 C7 N2 . . 108.91(19) ?
    N3 C8 C9 . . 123.7(2) ?
    N3 C8 H8A . . 118.2 ?
    C9 C8 H8A . . 118.2 ?
    C10 C9 C8 . . 117.0(2) ?
    C10 C9 H9A . . 121.5 ?
    C8 C9 H9A . . 121.5 ?
    N1 C10 C9 . . 121.3(2) ?
    N1 C10 H10A . . 119.3 ?
    C9 C10 H10A . . 119.3 ?
    O1 Co1 O1 3_565 . 180.0(10) ?
    O1 Co1 N1 3_565 . 84.2(3) ?
    O1 Co1 N1 . . 95.8(3) ?
    O1 Co1 N1 3_565 3_565 95.8(3) ?
    O1 Co1 N1 . 3_565 84.2(3) ?
    N1 Co1 N1 . 3_565 180.00(11) ?
    O1 Co1 N2 3_565 . 89.0(6) ?
    O1 Co1 N2 . . 91.0(6) ?
    N1 Co1 N2 . . 62.59(7) ?
    N1 Co1 N2 3_565 . 117.41(7) ?
    O1 Co1 N2 3_565 3_565 91.0(6) ?
    O1 Co1 N2 . 3_565 89.0(6) ?
    N1 Co1 N2 . 3_565 117.41(7) ?
    N1 Co1 N2 3_565 3_565 62.59(7) ?
    N2 Co1 N2 . 3_565 180.0 ?
    O1 Co1 O1' 3_565 3_565 10.6(8) ?
    O1 Co1 O1' . 3_565 169.4(8) ?
    N1 Co1 O1' . 3_565 94.1(5) ?
    N1 Co1 O1' 3_565 3_565 85.9(5) ?
    N2 Co1 O1' . 3_565 90.2(7) ?
    N2 Co1 O1' 3_565 3_565 89.8(7) ?
    O1 Co1 O1' 3_565 . 169.4(8) ?
    O1 Co1 O1' . . 10.6(8) ?
    N1 Co1 O1' . . 85.9(5) ?
    N1 Co1 O1' 3_565 . 94.1(5) ?
    N2 Co1 O1' . . 89.8(7) ?
    N2 Co1 O1' 3_565 . 90.2(7) ?
    O1' Co1 O1' 3_565 . 180.000(3) ?
    C10 N1 C7 . . 117.6(2) ?
    C10 N1 Co1 . . 147.50(17) ?
    C7 N1 Co1 . . 94.85(14) ?
    C7 N2 S1 . . 123.96(15) ?
    C7 N2 Co1 . . 93.64(13) ?
    S1 N2 Co1 . . 142.24(11) ?
    C7 N3 C8 . . 115.21(19) ?
    C5 N4 H4B . . 120.0 ?
    C5 N4 H4C . . 120.0 ?
    H4B N4 H4C . . 120.0 ?
    O2 S1 O3 . . 115.11(11) ?
    O2 S1 N2 . . 113.67(10) ?
    O3 S1 N2 . . 104.78(10) ?
    O2 S1 C2 . . 107.31(11) ?
    O3 S1 C2 . . 108.17(11) ?
    N2 S1 C2 . . 107.48(10) ?
    C11 O1 Co1 . . 129.0(12) ?
    O1 C11 N5 . . 157.5(12) ?
    O1 C11 H11A . . 101.2 ?
    N5 C11 H11A . . 101.2 ?
    O1 C11 H11B . . 118.0 ?
    N5 C11 H11B . . 84.2 ?
    N5 C13 H13A . . 114.5 ?
    N5 C13 H13B . . 107.4 ?
    H13A C13 H13B . . 109.5 ?
    N5 C13 H13C . . 106.4 ?
    H13A C13 H13C . . 109.4 ?
    H13B C13 H13C . . 109.5 ?
    N5 C13 H12E . . 53.8 ?
    H13A C13 H12E . . 77.9 ?
    H13B C13 H12E . . 85.1 ?
    H13C C13 H12E . . 159.2 ?
    N5 C13 H12F . . 63.8 ?
    H13A C13 H12F . . 83.9 ?
    H13B C13 H12F . . 166.5 ?
    H13C C13 H12F . . 65.9 ?
    H12E C13 H12F . . 96.5 ?
    N5 C12 H12A . . 157.8 ?
    N5 C12 H12B . . 88.6 ?
    H12A C12 H12B . . 109.5 ?
    N5 C12 H12C . . 74.6 ?
    H12A C12 H12C . . 109.5 ?
    H12B C12 H12C . . 109.5 ?
    N5 C12 H13E . . 125.9 ?
    H12A C12 H13E . . 53.6 ?
    H12B C12 H13E . . 70.9 ?
    H12C C12 H13E . . 159.1 ?
    N5 C12 H13F . . 153.6 ?
    H12B C12 H13F . . 117.7 ?
    H12C C12 H13F . . 92.7 ?
    H13E C12 H13F . . 70.1 ?
    C11 N5 C13 . . 141.8(7) ?
    C11 N5 C12 . . 99.2(6) ?
    C13 N5 C12 . . 119.0(6) ?
    C11 N5 H12E . . 149.4 ?
    C12 N5 H12E . . 95.2 ?
    C11 N5 H12F . . 132.3 ?
    C13 N5 H12F . . 49.4 ?
    C12 N5 H12F . . 92.0 ?
    H12E N5 H12F . . 73.5 ?
    C11' O1' Co1 . . 124.5(17) ?
    O1' C11' N5' . . 87.5(14) ?
    O1' C11' H11B . . 124.6 ?
    N5' C11' H11B . . 143.7 ?
    N5' C13' H12A . . 99.0 ?
    N5' C13' H13D . . 115.4 ?
    H12A C13' H13D . . 126.7 ?
    N5' C13' H13E . . 108.1 ?
    H12A C13' H13E . . 95.5 ?
    H13D C13' H13E . . 109.5 ?
    N5' C13' H13F . . 104.7 ?
    H13D C13' H13F . . 109.5 ?
    H13E C13' H13F . . 109.5 ?
    N5' C12' H13A . . 154.8 ?
    N5' C12' H12B . . 60.6 ?
    H13A C12' H12B . . 117.7 ?
    N5' C12' H12C . . 54.9 ?
    H13A C12' H12C . . 150.1 ?
    H12B C12' H12C . . 75.3 ?
    N5' C12' H12D . . 131.7 ?
    H13A C12' H12D . . 66.3 ?
    H12B C12' H12D . . 78.5 ?
    H12C C12' H12D . . 92.6 ?
    N5' C12' H12E . . 92.3 ?
    H13A C12' H12E . . 62.9 ?
    H12B C12' H12E . . 85.1 ?
    H12C C12' H12E . . 146.9 ?
    H12D C12' H12E . . 109.5 ?
    N5' C12' H12F . . 102.2 ?
    H13A C12' H12F . . 83.3 ?
    H12B C12' H12F . . 158.7 ?
    H12C C12' H12F . . 84.4 ?
    H12D C12' H12F . . 109.5 ?
    H12E C12' H12F . . 109.5 ?
    C13' N5' C12' . . 119.6(8) ?
    C13' N5' C11' . . 138.9(8) ?
    C12' N5' C11' . . 101.2(8) ?
    C13' N5' H12B . . 70.6 ?
    C12' N5' H12B . . 57.6 ?
    C11' N5' H12B . . 137.0 ?
    C13' N5' H12C . . 87.5 ?
    C12' N5' H12C . . 49.6 ?
    C11' N5' H12C . . 126.1 ?
    H12B N5' H12C . . 71.3 ?
loop_
    _geom_hbond_atom_site_label_D
    _geom_hbond_atom_site_label_H
    _geom_hbond_atom_site_label_A
    _geom_hbond_site_symmetry_A
    _geom_hbond_distance_DH
    _geom_hbond_distance_HA
    _geom_hbond_distance_DA
    _geom_hbond_angle_DHA
    N4 H4B O3 4_576 0.86 2.31 3.112(3) 155.1
    N4 H4C O3 2_655 0.86 2.27 2.951(3) 136.0
data_global
_journal_date_recd_electronic     2012-10-14
_journal_date_accepted     2012-10-18
_journal_name_full     'Acta Crystallographica, Section E'
_journal_year     2012
_journal_volume     68
_journal_issue     11
_journal_page_first     m1398
_journal_page_last     m1399
_journal_paper_category     QM
_journal_paper_doi     10.1107/S160053681204336X
_journal_coeditor_code     WM2693
_publ_contact_author
;
Shu Hua Zhang
College of Chemistry and Bioengineering
Guilin University of Technology
Guilin 541004
People's Republic of China
;
_publ_contact_author_email     zsh720108@163.com
_publ_contact_author_fax     '86 773 5896839'
_publ_contact_author_phone     '86 773 5898551'
_publ_section_title
;\
<i>trans</i>-Bis[4-amino-<i>N</i>-(pyrimidin-2-yl-\k<i>N</i>)\
benzenesulfonamidato-\k<i>N</i>]bis(<i>N</i>,<i>N</i>-dimethylformamide-\
\k<i>O</i>)cobalt(II)
;
loop_
    _publ_author_name
    _publ_author_address
    'Guo, Jing Jing'
;     College of Chemistry and Bioengineering
      Guilin University of Technology
      Guilin 541004
      People's Republic of China
;
    'Wang, Wei'
;     College of Chemistry and Bioengineering
      Guilin University of Technology
      Guilin 541004
      People's Republic of China
;
    'Zhang, Yi Dong'
;     College of Chemistry and Bioengineering
      Guilin University of Technology
      Guilin 541004
      People's Republic of China
;
    'Yang, Li'
;     College of Chemistry and Bioengineering
      Guilin University of Technology
      Guilin 541004
      People's Republic of China
;
    'Zhang, Shu Hua'
;     College of Chemistry and Bioengineering
      Guilin University of Technology
      Guilin 541004
      People's Republic of China
;
