# Supplementary material for: trans-Bis[4-amino-N-(pyrimidin-2-yl-κN)benzene­sulfonamidato-κN]bis(N,N-dimethyl­formamide-κO)cobalt(II)
Source: Acta Crystallogr Sect E Struct Rep Online. 2012 Oct 24;68(Pt 11):m1398–9. doi: 10.1107/S160053681204336X (PMC3515142; doi:10.1107/S160053681204336X)
Supplement: Supplementary file 2 [file e-68-m1398-Isup2.hkl]

# 


# h,k,l, Fc-squared, Fo-squared, sigma(Fo-squared) and status flag 


# 


data_I


_shelx_title ' NI in P2(1)/c' 


_shelx_refln_list_code          4 


_shelx_F_calc_maximum      242.79 


_exptl_crystal_F_000       730.00 


_reflns_d_resolution_high  0.7833 


 


loop_ 


 _symmetry_equiv_pos_as_xyz 


 'x, y, z' 


 '-x, y+1/2, -z+1/2' 


 '-x, -y, -z' 


 'x, -y-1/2, z-1/2' 


 


_cell_length_a     8.9008 


_cell_length_b    11.2078 


_cell_length_c    16.5565 


_cell_angle_alpha  90.000 


_cell_angle_beta  102.147 


_cell_angle_gamma  90.000 


 


_shelx_F_squared_multiplier     1.000 


 


loop_ 


 _refln_index_h 


 _refln_index_k 


 _refln_index_l 


 _refln_F_squared_calc 


 _refln_F_squared_meas 


 _refln_F_squared_sigma 


 _refln_observed_status 


   2   0   0     1285.28     1267.19     11.60 o 


   3   0   0    27210.22    27063.76    222.20 o 


   4   0   0     2219.54     2216.26     51.01 o 


   5   0   0       42.21       54.38      4.27 o 


   6   0   0      442.55      531.24     15.33 o 


   7   0   0     6511.02     6696.09    144.92 o 


   8   0   0      183.51      189.76     10.75 o 


   9   0   0      120.98      145.46     17.01 o 


  10   0   0      526.69      628.54     49.66 o 


  11   0   0       72.90       94.97     12.18 o 


   1   1   0     9428.26     9463.63     82.34 o 


   2   1   0    18755.76    18845.71    100.06 o 


   3   1   0     1471.59     1294.74     12.07 o 


   4   1   0      857.53      896.42     10.23 o 


   5   1   0       21.70        7.20      1.71 o 


   6   1   0     1239.68     1295.06     18.97 o 


   7   1   0      258.69      220.77      7.37 o 


   8   1   0       64.63       72.77      4.67 o 


   9   1   0      267.13      260.63     12.48 o 


  10   1   0       81.86       95.42      8.13 o 


  11   1   0       39.75       37.78      7.89 o 


   0   2   0      117.43      211.20      4.45 o 


   1   2   0     5242.54     5501.53     32.21 o 


   2   2   0    43592.34    43541.26    262.83 o 


   3   2   0      210.12      247.77      4.90 o 


   4   2   0        2.79        5.98      1.60 o 


   5   2   0    10416.86    10802.35     88.62 o 


   6   2   0      252.20      267.65      7.54 o 


   7   2   0      336.96      294.70      8.55 o 


   8   2   0      192.45      246.16      9.71 o 


   9   2   0      410.11      402.52     13.42 o 


  10   2   0       18.40       11.34      3.32 o 


  11   2   0        0.93       -1.91      4.94 o 


   1   3   0     4687.32     4666.89     31.86 o 


   2   3   0     3741.52     3763.80     30.35 o 


   3   3   0     4163.43     4157.57     30.18 o 


   4   3   0     4031.61     4150.75     39.01 o 


   5   3   0       44.02       25.60      2.26 o 


   6   3   0      909.48      999.72     13.86 o 


   7   3   0      297.17      316.74      8.89 o 


   8   3   0      112.19      106.61      6.50 o 


   9   3   0       18.51       18.83      3.22 o 


  10   3   0       46.84       51.81      6.21 o 


   0   4   0     4278.80     3866.18     85.34 o 


   1   4   0     2432.91     2390.46     25.61 o 


   2   4   0      357.12      316.61      5.68 o 


   3   4   0     7148.35     7602.25     63.43 o 


   4   4   0     9389.82     9783.33     75.20 o 


   5   4   0        7.81        4.91      1.10 o 


   6   4   0      479.65      521.50     11.45 o 


   7   4   0     1123.36     1138.23     21.65 o 


   8   4   0       16.93       19.70      3.26 o 


   9   4   0       30.73       31.01      3.96 o 


  10   4   0       98.93      104.06      8.77 o 


   1   5   0     1674.46     1766.58     24.15 o 


   2   5   0      762.43      713.17     10.46 o 


   3   5   0      482.42      475.06      7.57 o 


   4   5   0        7.32        7.50      1.77 o 


   5   5   0       80.92       66.93      4.26 o 


   6   5   0      578.43      573.82     11.01 o 


   7   5   0       14.56       21.79      3.14 o 


   8   5   0      166.49      151.59      7.32 o 


   9   5   0        4.40        2.37      1.90 o 


  10   5   0       30.43       26.40      4.84 o 


   0   6   0     2164.16     2414.66     65.36 o 


   1   6   0     4223.98     4490.31     65.68 o 


   2   6   0     1857.85     1746.03     23.53 o 


   3   6   0      591.72      526.58      8.44 o 


   4   6   0      278.22      275.74      7.46 o 


   5   6   0      248.34      255.33      7.45 o 


   6   6   0      712.26      746.04     16.02 o 


   7   6   0      221.05      214.36     10.35 o 


   8   6   0      194.62      204.14      9.61 o 


   9   6   0      339.84      359.41     13.88 o 


  10   6   0       19.58       13.03      4.61 o 


   1   7   0      177.69      179.80      7.23 o 


   2   7   0      291.12      283.68      7.13 o 


   3   7   0      103.39      105.28      3.88 o 


   4   7   0      104.47      118.28      5.96 o 


   5   7   0       41.57       54.48      3.81 o 


   6   7   0        2.78        1.08      2.32 o 


   7   7   0       48.61       75.67      6.54 o 


   8   7   0      164.15      154.55      9.57 o 


   9   7   0        2.72       13.52      4.73 o 


   0   8   0      850.83      842.77     25.08 o 


   1   8   0     1162.70     1086.73     24.18 o 


   2   8   0     1318.49     1301.56     23.06 o 


   3   8   0      854.19      830.12     14.65 o 


   4   8   0      578.86      561.60     13.36 o 


   5   8   0     1291.13     1198.19     21.84 o 


   6   8   0      170.66      197.23     10.18 o 


   7   8   0      151.19      175.97     11.96 o 


   8   8   0      225.77      248.72     14.83 o 


   9   8   0        0.83        4.23     11.25 o 


   1   9   0        2.43        1.77      2.23 o 


   2   9   0       24.53       24.72      3.15 o 


   3   9   0       46.02       62.75      4.29 o 


   4   9   0       49.98       52.57      6.74 o 


   5   9   0       24.16       28.23      4.94 o 


   6   9   0       45.83       59.60      5.90 o 


   7   9   0       76.07       72.51      7.44 o 


   8   9   0        2.17       10.28      4.19 o 


   0  10   0      372.47      414.32     32.92 o 


   1  10   0       76.15       86.75      5.87 o 


   2  10   0       25.11       34.05      3.95 o 


   3  10   0      522.87      457.10     14.49 o 


   4  10   0      108.42      120.88      7.58 o 


   5  10   0      122.75      143.19     10.37 o 


   6  10   0      149.23      127.68     10.32 o 


   7  10   0       14.24       15.80      6.23 o 


   1  11   0       14.37       13.11      3.59 o 


   2  11   0       82.00       72.16      6.96 o 


   3  11   0       42.73       43.87      6.26 o 


   4  11   0       11.49       16.76      5.78 o 


   5  11   0        8.08       11.15      4.11 o 


   6  11   0       12.47       11.44      4.67 o 


   7  11   0        3.17       15.15      6.86 o 


   0  12   0      263.90      318.77     27.98 o 


   1  12   0      709.49      697.48     29.81 o 


   2  12   0      277.03      288.17     18.96 o 


   3  12   0       56.34       68.09      7.65 o 


   4  12   0       61.27       49.24      9.06 o 


   5  12   0       54.02       50.96     15.64 o 


   6  12   0       77.10       85.04     16.46 o 


   1  13   0        8.44       14.59      5.54 o 


   2  13   0        3.83       -0.98      3.57 o 


   3  13   0        8.32       18.65      8.78 o 


   4  13   0        0.98        4.26      4.11 o 


   0  14   0       87.99       89.97     16.46 o 


   1  14   0      140.61      166.80     15.71 o 


   2  14   0       98.63      103.89     12.73 o 


 -11   1   1       38.86       37.54      5.50 o 


 -10   1   1       41.96       46.53      5.88 o 


  -9   1   1      162.81      160.29      8.22 o 


  -8   1   1      551.59      537.19     12.76 o 


  -7   1   1      396.45      398.66     10.05 o 


  -6   1   1       94.66       89.63      4.33 o 


  -5   1   1      428.30      412.64      7.64 o 


  -4   1   1      988.65      905.68     13.99 o 


  -3   1   1        4.64        3.63      0.76 o 


  -2   1   1    14076.74    14430.97     89.37 o 


  -1   1   1      124.43      193.90      4.27 o 


   1   1   1     8518.78     8301.15     46.97 o 


   2   1   1      252.73      250.98      2.88 o 


   3   1   1     8985.96     8673.09     56.38 o 


   4   1   1        4.46        5.88      0.94 o 


   5   1   1     1712.17     1555.27     18.21 o 


   6   1   1      183.54      184.08      6.12 o 


   7   1   1      243.08      205.08      7.05 o 


   8   1   1      779.66      778.65     17.86 o 


   9   1   1       24.34       29.35      4.52 o 


  10   1   1       76.16       65.16      6.98 o 


 -11   2   1       18.80       26.59      7.17 o 


 -10   2   1       10.43        8.03      3.13 o 


  -9   2   1        2.47        5.82      2.77 o 


  -8   2   1       46.67       51.10      4.55 o 


  -7   2   1        4.12        1.10      1.85 o 


  -6   2   1       74.53       72.97      3.97 o 


  -5   2   1       98.26      119.94      6.72 o 


  -4   2   1      292.67      318.09      6.81 o 


  -3   2   1      608.42      689.45      9.58 o 


  -2   2   1        9.98        2.52      1.11 o 


  -1   2   1     2014.61     1927.54     15.01 o 


   0   2   1      259.76      369.11      4.41 o 


   1   2   1    10411.87     9813.10     49.19 o 


   2   2   1       10.92        3.94      0.57 o 


   3   2   1      249.36      263.19      4.78 o 


   4   2   1       94.06       67.64      2.72 o 


   5   2   1      185.05      188.28      8.47 o 


   6   2   1      162.37      174.08      5.43 o 


   7   2   1       64.05       62.40      4.54 o 


   8   2   1       69.26       71.58      5.51 o 


   9   2   1        1.46        5.22      3.33 o 


  10   2   1       26.81       29.31      5.15 o 


 -10   3   1       86.71       79.99      8.16 o 


  -9   3   1      148.43      160.73      8.51 o 


  -8   3   1       46.73       31.87      3.66 o 


  -7   3   1      234.84      247.95      7.97 o 


  -6   3   1     1544.61     1545.71     20.71 o 


  -5   3   1      919.74      946.10     19.51 o 


  -4   3   1     6645.36     6929.34     65.06 o 


  -3   3   1     6057.18     6273.45     52.69 o 


  -2   3   1     6859.23     6742.34     46.64 o 


  -1   3   1     3430.47     3354.00     32.57 o 


   0   3   1     1961.51     1892.03     16.55 o 


   1   3   1     1130.69     1063.18     10.03 o 


   2   3   1     2215.82     2208.77     17.21 o 


   3   3   1     7301.23     7960.69     60.40 o 


   4   3   1     2051.59     2446.45     23.38 o 


   5   3   1     2070.88     2062.98     23.95 o 


   6   3   1     1237.50     1174.60     17.26 o 


   7   3   1       25.89       21.17      2.99 o 


   8   3   1        2.13        0.56      1.89 o 


   9   3   1      190.41      189.52      9.35 o 


  10   3   1       27.67       34.49      6.18 o 


 -10   4   1        6.62        7.62      2.54 o 


  -9   4   1        0.07        3.21      2.22 o 


  -8   4   1        4.30        6.54      2.35 o 


  -7   4   1      155.01      123.62      6.01 o 


  -6   4   1       49.95       66.90      3.60 o 


  -5   4   1       27.49       24.30      2.30 o 


  -4   4   1      632.77      625.20     10.67 o 


  -3   4   1      912.52      909.37     13.58 o 


  -2   4   1       45.61       41.74      1.98 o 


  -1   4   1     1137.92     1094.29     19.21 o 


   0   4   1      247.77      281.14      6.80 o 


   1   4   1     1787.04     1775.06     15.85 o 


   2   4   1      124.72      177.08      3.41 o 


   3   4   1      113.89       80.80      3.11 o 


   4   4   1        0.20        3.41      1.70 o 


   5   4   1      863.75      920.61     14.13 o 


   6   4   1      224.93      225.41      7.37 o 


   7   4   1       14.66       10.20      2.71 o 


   8   4   1       56.92       53.18      4.78 o 


   9   4   1       22.19       24.51      3.70 o 


  10   4   1        0.89        6.15      3.72 o 


 -10   5   1        7.83        4.56      2.77 o 


  -9   5   1        0.31        0.38      1.97 o 


  -8   5   1      486.65      464.73     12.70 o 


  -7   5   1      807.99      775.03     15.82 o 


  -6   5   1      370.19      337.07      7.64 o 


  -5   5   1     1182.13     1154.09     15.90 o 


  -4   5   1     2103.85     2020.52     29.21 o 


  -3   5   1     1517.92     1422.42     19.87 o 


  -2   5   1     1977.88     2087.68     26.94 o 


  -1   5   1     5376.24     5267.51     56.59 o 


   0   5   1     6007.25     5829.22     54.98 o 


   1   5   1     3830.22     3904.10     39.45 o 


   2   5   1      746.95      768.34      9.82 o 


   3   5   1       56.22       31.34      2.11 o 


   4   5   1     1965.19     2104.00     38.06 o 


   5   5   1       97.57      119.24      5.41 o 


   6   5   1       72.90       77.76      5.20 o 


   7   5   1     1553.90     1476.33     26.03 o 


   8   5   1       98.24       94.51      6.41 o 


   9   5   1        0.40        2.93      2.50 o 


  10   5   1      113.94      128.38      9.58 o 


 -10   6   1       35.61       37.01      8.23 o 


  -9   6   1        0.85        6.40      4.43 o 


  -8   6   1        5.24        3.71      2.40 o 


  -7   6   1       96.08       75.50      6.30 o 


  -6   6   1      424.04      426.25     11.81 o 


  -5   6   1        2.27        2.35      1.64 o 


  -4   6   1       59.57       62.15      3.89 o 


  -3   6   1      340.99      308.65      9.53 o 


  -2   6   1        1.40        5.13      1.77 o 


  -1   6   1      354.46      422.70     10.42 o 


   0   6   1      175.74      161.49      6.11 o 


   1   6   1      181.96      165.92      8.70 o 


   2   6   1       16.27       30.06      1.97 o 


   3   6   1      295.54      310.65      7.03 o 


   4   6   1       53.93       60.42      3.38 o 


   5   6   1       20.10       15.10      1.97 o 


   6   6   1      519.38      469.71     14.88 o 


   7   6   1       65.00       47.34      5.23 o 


   8   6   1       30.13       38.73      4.95 o 


   9   6   1      110.88      103.68      7.39 o 


  -9   7   1      299.63      296.01     16.43 o 


  -8   7   1       91.71      115.41      9.99 o 


  -7   7   1        4.22        7.14      2.93 o 


  -6   7   1      588.24      598.17     20.86 o 


  -5   7   1      955.78      924.84     16.33 o 


  -4   7   1      106.47      106.76      5.49 o 


  -3   7   1      312.26      321.21     11.63 o 


  -2   7   1     1432.46     1425.23     23.38 o 


  -1   7   1     1154.21     1116.50     19.72 o 


   0   7   1      243.94      202.45      8.72 o 


   1   7   1      181.66      110.40      5.32 o 


   2   7   1     2100.52     2080.49     29.94 o 


   3   7   1      185.32      177.59      5.56 o 


   4   7   1      359.55      334.12      8.58 o 


   5   7   1      746.59      747.94     15.77 o 


   6   7   1      176.42      181.99      9.44 o 


   7   7   1       30.60       19.96      4.09 o 


   8   7   1      217.66      208.59     11.37 o 


   9   7   1      253.37      244.10     12.89 o 


  -9   8   1        0.56        2.74      3.95 o 


  -8   8   1      107.78      115.82     10.44 o 


  -7   8   1        3.62        2.72      2.43 o 


  -6   8   1       83.13       92.02      6.96 o 


  -5   8   1        7.04        5.60      1.82 o 


  -4   8   1        0.05        2.27      1.76 o 


  -3   8   1      226.61      236.45     10.63 o 


  -2   8   1        0.84        1.88      1.80 o 


  -1   8   1      123.03      112.19      5.52 o 


   0   8   1        2.18        1.60      1.54 o 


   1   8   1      459.21      432.01     11.60 o 


   2   8   1       16.19       16.53      2.52 o 


   3   8   1      534.19      533.68     11.27 o 


   4   8   1       89.57       76.86      4.41 o 


   5   8   1       14.80       15.16      3.39 o 


   6   8   1      270.95      254.49     11.58 o 


   7   8   1       15.65       22.76      4.01 o 


   8   8   1       38.29       51.21      6.06 o 


   9   8   1        1.12        7.26      4.87 o 


  -8   9   1       66.89       72.42      8.20 o 


  -7   9   1      592.40      571.88     24.41 o 


  -6   9   1       40.43       39.48      8.40 o 


  -5   9   1      145.37      149.76      8.45 o 


  -4   9   1     2307.37     2342.32     59.01 o 


  -3   9   1     2994.61     3261.69     65.08 o 


  -2   9   1       77.22       93.60      5.73 o 


  -1   9   1      219.24      234.34     10.72 o 


   0   9   1     2020.19     1940.47     25.86 o 


   1   9   1      156.96      136.28      5.82 o 


   2   9   1       41.51       39.47      3.81 o 


   3   9   1     3143.61     3041.61     38.84 o 


   4   9   1     1922.90     1971.57     40.81 o 


   5   9   1        2.29        0.16      2.61 o 


   6   9   1      187.57      180.15     10.26 o 


   7   9   1      358.58      375.27     15.60 o 


   8   9   1       22.18       14.45      4.34 o 


  -8  10   1       49.60       44.99     12.07 o 


  -7  10   1       26.62       41.89      7.67 o 


  -6  10   1       85.36       89.98      8.64 o 


  -5  10   1       10.35       13.02      3.69 o 


  -4  10   1        0.84        3.73      2.23 o 


  -3  10   1      247.20      261.26     10.56 o 


  -2  10   1      136.50      116.87      8.92 o 


  -1  10   1      472.08      522.40     18.11 o 


   0  10   1        1.77        2.47      1.92 o 


   1  10   1      269.50      250.84     10.00 o 


   2  10   1      322.80      308.48     13.68 o 


   3  10   1      158.36      151.29      7.22 o 


   4  10   1       44.68       43.24      6.05 o 


   5  10   1        0.83        4.84      2.32 o 


   6  10   1       45.82       46.69      6.34 o 


   7  10   1        3.85       -0.06      5.07 o 


  -7  11   1       10.03       15.04      5.23 o 


  -6  11   1      104.79      124.76     10.54 o 


  -5  11   1      472.10      431.78     22.77 o 


  -4  11   1        1.30        4.38      2.03 o 


  -3  11   1        3.32       -4.94      3.95 o 


  -2  11   1     1217.73     1227.08     29.75 o 


  -1  11   1      398.26      414.09     16.61 o 


   0  11   1       74.76       47.40      5.73 o 


   1  11   1      865.91      854.32     29.34 o 


   2  11   1      890.29      840.35     35.48 o 


   3  11   1        2.09       -1.64      1.96 o 


   4  11   1       67.25       55.37      8.90 o 


   5  11   1      322.84      331.27     21.63 o 


   6  11   1      102.47      106.66     11.30 o 


  -6  12   1       12.05       25.24      9.33 o 


  -5  12   1      135.34      159.06     15.50 o 


  -4  12   1      183.12      174.88     15.71 o 


  -3  12   1      184.03      182.46     12.44 o 


  -2  12   1       80.29       82.49     10.66 o 


  -1  12   1      178.01      179.94     14.74 o 


   0  12   1       32.30       46.61      7.95 o 


   1  12   1       70.64       95.02     11.23 o 


   2  12   1      177.09      151.75      9.28 o 


   3  12   1       27.22       32.91      6.86 o 


   4  12   1      130.27      144.29     21.12 o 


   5  12   1      133.50      143.62     14.68 o 


  -4  13   1      144.63      150.10     17.28 o 


  -3  13   1      144.43      115.31     10.44 o 


  -2  13   1        7.69        1.15      3.55 o 


  -1  13   1      278.38      268.62     19.20 o 


   0  13   1      803.08      796.72     33.56 o 


   1  13   1       84.26       93.53     11.05 o 


   2  13   1       14.88       13.14      3.87 o 


   3  13   1      155.01      153.33     17.28 o 


   4  13   1      112.82      151.42     20.85 o 


  -2  14   1        1.44       -1.81      3.15 o 


  -1  14   1       89.72       93.93     15.91 o 


   0  14   1        8.24        0.49      4.39 o 


   1  14   1       69.96       78.94     10.78 o 


   2  14   1       26.92       23.59      8.78 o 


 -11   0   2      168.12      161.23     21.12 o 


 -10   0   2      311.45      297.55     19.39 o 


  -9   0   2       72.42       67.31      6.44 o 


  -8   0   2      820.94      765.61     21.59 o 


  -7   0   2     3473.05     3361.80     64.48 o 


  -6   0   2      434.54      360.46     16.41 o 


  -5   0   2       13.95       31.42      2.53 o 


  -4   0   2     3099.67     2859.20     44.72 o 


  -3   0   2     3350.25     3576.71     54.66 o 


  -2   0   2     5293.28     5482.06     54.12 o 


  -1   0   2    13784.08    14453.11    265.93 o 


   1   0   2      619.30      685.30      8.19 o 


   2   0   2      148.83      145.20      3.20 o 


   3   0   2     7440.59     7178.54     63.75 o 


   4   0   2     1064.00      860.14     12.92 o 


   5   0   2       30.07       59.10      5.60 o 


   6   0   2     2047.28     2096.08     45.73 o 


   7   0   2     3029.56     2928.69     68.01 o 


   8   0   2      235.56      221.52     15.71 o 


   9   0   2        5.93       -2.13     15.36 o 


  10   0   2      310.10      332.01     26.88 o 


 -11   1   2       16.11       13.76      5.85 o 


 -10   1   2      137.21      140.88      9.52 o 


  -9   1   2       73.17       74.22      7.15 o 


  -8   1   2        2.70        2.47      2.07 o 


  -7   1   2      438.87      444.48     10.64 o 


  -6   1   2      268.87      262.69      7.41 o 


  -5   1   2       38.59       48.84      2.89 o 


  -4   1   2      222.84      224.44      6.07 o 


  -3   1   2      316.48      286.03      6.11 o 


  -2   1   2      131.47      116.52      2.71 o 


  -1   1   2      292.22      422.08      9.22 o 


   0   1   2     1825.35     1966.95     14.10 o 


   1   1   2      130.64       97.00      1.58 o 


   2   1   2      152.22      161.47      3.34 o 


   3   1   2       60.04       77.85      2.84 o 


   4   1   2      307.76      262.20      4.75 o 


   5   1   2        9.82       20.88      1.68 o 


   6   1   2      418.92      412.49      9.43 o 


   7   1   2       97.08       84.14      4.45 o 


   8   1   2        0.60        2.13      2.36 o 


   9   1   2      101.66      102.45      8.22 o 


  10   1   2       54.81       59.56      8.48 o 


 -11   2   2        5.60        2.35      3.72 o 


 -10   2   2        0.30       -1.72      2.41 o 


  -9   2   2      507.53      490.16     14.68 o 


  -8   2   2       31.35       20.68      2.53 o 


  -7   2   2      240.02      263.68      8.13 o 


  -6   2   2     1356.17     1333.73     28.49 o 


  -5   2   2     2182.52     2161.36     25.07 o 


  -4   2   2      222.80      244.22      5.82 o 


  -3   2   2      126.24      115.67      3.88 o 


  -2   2   2     1839.87     1897.88     17.79 o 


  -1   2   2     1696.91     1515.01     14.32 o 


   0   2   2    14271.59    14024.98     98.65 o 


   1   2   2     5329.98     4979.60     26.88 o 


   2   2   2      307.71      266.20      4.76 o 


   3   2   2      200.27      276.91      4.67 o 


   4   2   2      271.31      253.56      5.13 o 


   5   2   2     2068.28     1944.54     27.32 o 


   6   2   2      260.19      251.40      6.44 o 


   7   2   2      315.48      315.22     10.63 o 


   8   2   2      248.04      262.92     10.33 o 


   9   2   2      253.19      264.83     13.08 o 


  10   2   2       18.33       18.12      4.67 o 


 -11   3   2        1.03        1.10      6.03 o 


 -10   3   2       54.24       74.70      6.10 o 


  -9   3   2        9.90       10.77      3.02 o 


  -8   3   2      151.37      138.62      7.26 o 


  -7   3   2       16.67       17.46      2.47 o 


  -6   3   2      640.09      620.12     12.18 o 


  -5   3   2       98.38      103.20      4.22 o 


  -4   3   2      614.18      691.38     13.41 o 


  -3   3   2     1016.16      997.63     12.51 o 


  -2   3   2       86.30      104.20      2.74 o 


  -1   3   2      578.63      547.04     12.76 o 


   0   3   2      165.23      196.81      3.26 o 


   1   3   2      496.71      469.07      5.16 o 


   2   3   2     1053.68     1036.78      9.30 o 


   3   3   2       32.91       14.16      1.15 o 


   4   3   2        0.26        3.33      1.03 o 


   5   3   2       75.72       81.26      3.18 o 


   6   3   2      257.94      231.02      8.54 o 


   7   3   2       36.16       43.00      4.09 o 


   8   3   2      120.51      116.74      7.08 o 


   9   3   2       45.17       54.38      6.17 o 


  10   3   2       29.71       33.30      5.23 o 


 -10   4   2       79.03       80.96      6.47 o 


  -9   4   2        4.91        3.65      2.40 o 


  -8   4   2       73.82       78.16      5.70 o 


  -7   4   2      722.71      744.72     16.16 o 


  -6   4   2        1.10        0.64      1.34 o 


  -5   4   2      103.70       88.11      3.99 o 


  -4   4   2     6277.00     6609.89     57.32 o 


  -3   4   2      378.96      370.59      7.75 o 


  -2   4   2      275.72      294.76      7.53 o 


  -1   4   2     1114.70     1072.19     14.06 o 


   0   4   2        4.97       29.03      1.83 o 


   1   4   2      408.27      428.53      5.79 o 


   2   4   2       87.68      102.43      2.82 o 


   3   4   2     5916.31     5598.62     38.88 o 


   4   4   2     1377.00     1318.54     13.92 o 


   5   4   2        1.82        5.36      1.72 o 


   6   4   2      460.46      454.15     13.94 o 


   7   4   2      250.91      253.26     10.97 o 


   8   4   2       23.86       25.41      3.36 o 


   9   4   2        4.67        3.68      2.96 o 


  10   4   2      209.31      213.50     14.55 o 


 -10   5   2       19.88       16.40      3.83 o 


  -9   5   2        8.07        5.32      3.26 o 


  -8   5   2      204.27      208.37      8.31 o 


  -7   5   2        5.87        8.95      1.93 o 


  -6   5   2       94.13       94.18      4.45 o 


  -5   5   2      436.28      456.82      9.81 o 


  -4   5   2       90.77       87.68      5.02 o 


  -3   5   2      600.11      686.14     13.84 o 


  -2   5   2     1413.67     1451.13     25.77 o 


  -1   5   2       82.68       97.88      4.35 o 


   0   5   2      151.00      121.34      6.48 o 


   1   5   2      161.34      122.95      4.60 o 


   2   5   2        9.19       16.48      1.46 o 


   3   5   2      328.70      332.36      5.98 o 


   4   5   2      853.14      834.49     13.20 o 


   5   5   2      169.62      147.37      4.74 o 


   6   5   2       75.41       74.52      5.27 o 


   7   5   2      158.13      162.08      8.14 o 


   8   5   2       66.38       68.75      5.62 o 


   9   5   2       17.38       11.97      2.83 o 


  10   5   2       15.03       17.50      5.61 o 


 -10   6   2       52.99       49.99      6.86 o 


  -9   6   2      180.37      201.12     11.33 o 


  -8   6   2       72.82       66.71      5.25 o 


  -7   6   2      181.09      165.50      7.56 o 


  -6   6   2      232.95      242.35      7.79 o 


  -5   6   2       38.92       41.16      3.90 o 


  -4   6   2        6.09        4.27      1.74 o 


  -3   6   2     1063.32     1065.60     25.02 o 


  -2   6   2     2500.84     2565.13     59.77 o 


  -1   6   2      852.53      796.66     15.93 o 


   0   6   2     4216.64     4425.98     48.69 o 


   1   6   2     2293.50     2314.79     35.76 o 


   2   6   2      415.01      421.58      8.97 o 


   3   6   2      213.68      201.20      5.51 o 


   4   6   2       77.29       70.75      3.32 o 


   5   6   2      390.86      357.46     13.36 o 


   6   6   2       48.82       53.37      5.13 o 


   7   6   2      128.28      117.49      7.94 o 


   8   6   2      421.67      411.99     15.75 o 


   9   6   2       91.70      106.26      8.31 o 


  -9   7   2       11.35       20.05      5.45 o 


  -8   7   2       22.78       25.53      5.26 o 


  -7   7   2       46.11       54.38      5.39 o 


  -6   7   2        0.44        2.32      1.85 o 


  -5   7   2       95.61       92.87      5.38 o 


  -4   7   2       29.93       27.71      3.40 o 


  -3   7   2      235.83      251.05     10.63 o 


  -2   7   2      160.81      153.19      6.70 o 


  -1   7   2      235.12      225.54      8.25 o 


   0   7   2      520.65      556.05     10.27 o 


   1   7   2        5.17        2.94      1.47 o 


   2   7   2      636.60      602.74     12.54 o 


   3   7   2       14.92       21.22      3.19 o 


   4   7   2      117.73      119.98      4.62 o 


   5   7   2       74.45       75.02      6.10 o 


   6   7   2      124.83      117.61      7.64 o 


   7   7   2       89.60       68.97      6.49 o 


   8   7   2       25.77       33.66      4.99 o 


   9   7   2       50.31       57.41      6.42 o 


  -9   8   2        9.26        5.58      4.50 o 


  -8   8   2      166.05      166.89     12.03 o 


  -7   8   2       48.32       60.03      7.07 o 


  -6   8   2      253.03      240.32      9.51 o 


  -5   8   2     1155.29     1116.22     21.67 o 


  -4   8   2      352.56      384.78     12.70 o 


  -3   8   2      580.94      589.63     23.73 o 


  -2   8   2     1057.18     1084.17     20.63 o 


  -1   8   2      997.46      938.60     22.78 o 


   0   8   2     1293.67     1275.56     24.64 o 


   1   8   2      313.91      302.56      8.25 o 


   2   8   2     1599.54     1539.21     23.26 o 


   3   8   2      603.27      658.20     15.83 o 


   4   8   2      251.09      233.16      7.84 o 


   5   8   2      524.13      508.62     16.03 o 


   6   8   2      313.35      320.00     13.23 o 


   7   8   2      156.22      170.48     10.16 o 


   8   8   2        9.01       23.50      4.30 o 


  -8   9   2        0.18       -2.69      4.28 o 


  -7   9   2       76.40       85.10      8.65 o 


  -6   9   2        3.76        5.45      2.88 o 


  -5   9   2       10.78        9.40      2.17 o 


  -4   9   2       81.30       94.91      6.77 o 


  -3   9   2       71.80       88.34      7.89 o 


  -2   9   2       61.60       56.65      4.56 o 


  -1   9   2       18.99       17.78      2.72 o 


   0   9   2        0.45        1.43      1.90 o 


   1   9   2        7.05        1.22      1.12 o 


   2   9   2      401.77      416.73     11.31 o 


   3   9   2       59.91       74.07      5.49 o 


   4   9   2        4.58       10.20      2.71 o 


   5   9   2       83.24       76.54      6.39 o 


   6   9   2       29.67       33.83      4.84 o 


   7   9   2        1.68        4.82      3.03 o 


   8   9   2        0.94        2.83      2.72 o 


  -8  10   2        6.22       -2.19      5.49 o 


  -7  10   2       81.57       62.68      7.70 o 


  -6  10   2      120.44      109.39      9.58 o 


  -5  10   2       72.90       83.04      6.74 o 


  -4  10   2      385.96      366.56     13.50 o 


  -3  10   2      174.57      176.79     10.42 o 


  -2  10   2        3.15        2.14      2.66 o 


  -1  10   2       72.08       82.14      6.58 o 


   0  10   2      123.04      134.69      9.14 o 


   1  10   2       39.00       48.26      5.63 o 


   2  10   2       78.02       94.49      6.56 o 


   3  10   2       36.20       55.42      7.19 o 


   4  10   2      328.34      349.66     13.43 o 


   5  10   2       93.54      107.59      9.29 o 


   6  10   2       22.00        8.16      3.55 o 


   7  10   2       21.99       10.98      3.24 o 


  -7  11   2        0.11       -1.85      4.21 o 


  -6  11   2        0.03        7.25      3.46 o 


  -5  11   2        0.89       -1.18      2.70 o 


  -4  11   2       24.74       12.30      3.56 o 


  -3  11   2        0.54        0.92      2.66 o 


  -2  11   2        0.70        0.49      3.67 o 


  -1  11   2       15.47       10.93      3.12 o 


   0  11   2        0.99        3.67      2.41 o 


   1  11   2       39.56       34.98      5.08 o 


   2  11   2       18.60       23.27      3.83 o 


   3  11   2        0.01       -0.79      2.45 o 


   4  11   2        5.09        7.03      3.06 o 


   5  11   2        2.76        9.14      5.23 o 


   6  11   2       12.82       24.90      6.78 o 


  -6  12   2      155.12      169.53     22.49 o 


  -5  12   2       47.76       29.91      6.98 o 


  -4  12   2       20.90       17.63      3.96 o 


  -3  12   2       54.56       55.51     13.17 o 


  -2  12   2      433.37      352.36     20.91 o 


  -1  12   2      315.18      274.93     18.40 o 


   0  12   2      260.69      239.26     13.83 o 


   1  12   2      442.80      376.38     16.99 o 


   2  12   2      199.52      173.35     12.76 o 


   3  12   2       40.82       34.97      5.70 o 


   4  12   2       69.21       85.47     11.40 o 


   5  12   2       29.28       40.79      8.12 o 


  -4  13   2        5.59       11.58      5.76 o 


  -3  13   2       40.26       34.87      7.37 o 


  -2  13   2       12.36        0.52      3.28 o 


  -1  13   2       18.56       17.11      8.23 o 


   0  13   2       13.67       15.73      5.78 o 


   1  13   2       22.89       21.13      5.61 o 


   2  13   2       17.96       19.27      6.06 o 


   3  13   2        0.40        2.28      2.68 o 


   4  13   2        0.09       -2.19      4.39 o 


  -2  14   2       75.69       73.96     10.45 o 


  -1  14   2       99.60       76.79     11.05 o 


   0  14   2      167.00      153.84     15.11 o 


   1  14   2       51.56       48.28     12.62 o 


 -11   1   3       48.29       55.98      6.48 o 


 -10   1   3       15.71       11.81      4.74 o 


  -9   1   3      194.34      213.83      8.34 o 


  -8   1   3      585.46      503.49     12.20 o 


  -7   1   3      259.08      258.09      7.99 o 


  -6   1   3       76.80       63.47      3.00 o 


  -5   1   3      264.05      244.74      6.98 o 


  -4   1   3      157.74      124.94      5.05 o 


  -3   1   3      314.94      353.88      7.02 o 


  -2   1   3      520.30      505.02      8.14 o 


  -1   1   3     2352.31     2450.85     19.89 o 


   0   1   3     1620.71     1702.29     11.42 o 


   1   1   3       15.00        9.81      0.61 o 


   2   1   3     1326.81     1388.48     12.97 o 


   3   1   3       11.78        7.87      0.75 o 


   4   1   3        6.46        7.45      0.87 o 


   5   1   3       43.74       51.17      2.68 o 


   6   1   3       77.54       98.16      4.09 o 


   7   1   3      299.28      299.36     10.33 o 


   8   1   3      186.46      200.52     10.88 o 


   9   1   3       85.09      117.69      8.98 o 


  10   1   3       56.28       58.90      6.75 o 


 -11   2   3        3.04        0.92      2.87 o 


 -10   2   3       25.52       17.23      3.27 o 


  -9   2   3        5.12       15.57      3.41 o 


  -8   2   3       22.41       21.34      3.84 o 


  -7   2   3        3.44        0.58      1.44 o 


  -6   2   3      183.66      190.56      6.36 o 


  -5   2   3      187.33      171.79      5.96 o 


  -4   2   3      106.56      108.31      4.31 o 


  -3   2   3      450.06      457.13      6.83 o 


  -2   2   3      380.76      366.80      5.10 o 


  -1   2   3     4135.75     4352.64     40.17 o 


   0   2   3      264.41      341.01      4.02 o 


   1   2   3      130.08      104.45      2.02 o 


   2   2   3     1117.33     1077.34     14.08 o 


   3   2   3      971.60     1064.70     15.65 o 


   4   2   3       26.76       27.06      2.21 o 


   5   2   3        2.27        3.36      0.89 o 


   6   2   3        7.95        6.14      1.37 o 


   7   2   3       50.51       60.04      4.09 o 


   8   2   3       49.21       47.26      4.55 o 


   9   2   3       45.45       59.23      6.71 o 


  10   2   3       16.19       13.80      3.89 o 


 -11   3   3        0.16        0.06      2.91 o 


 -10   3   3      118.33      109.52      7.34 o 


  -9   3   3       94.36      120.80      7.33 o 


  -8   3   3      167.09      156.04      6.75 o 


  -7   3   3      159.03      178.40      6.67 o 


  -6   3   3     1458.14     1407.95     21.44 o 


  -5   3   3      558.30      573.58     11.75 o 


  -4   3   3     2023.17     2193.25     23.15 o 


  -3   3   3     2000.33     2176.04     20.02 o 


  -2   3   3      772.81      753.92     11.36 o 


  -1   3   3      255.57      299.14      8.47 o 


   0   3   3      227.86      258.36      4.54 o 


   1   3   3     5212.25     5260.14     35.46 o 


   2   3   3      808.10      823.63     10.94 o 


   3   3   3     1547.22     1633.58     18.26 o 


   4   3   3     4093.02     4271.77     50.16 o 


   5   3   3      538.60      592.39     13.31 o 


   6   3   3      362.87      391.45      9.93 o 


   7   3   3        1.03        1.91      1.95 o 


   8   3   3       37.50       41.06      4.32 o 


   9   3   3       77.39      102.40      8.45 o 


  10   3   3        4.84        6.40      4.66 o 


 -10   4   3       14.75       18.45      3.98 o 


  -9   4   3        3.92        3.55      2.72 o 


  -8   4   3       11.62       10.45      2.46 o 


  -7   4   3      193.75      206.60      6.70 o 


  -6   4   3        0.69       -0.55      1.12 o 


  -5   4   3      137.23      151.56      5.21 o 


  -4   4   3       33.40       28.23      2.46 o 


  -3   4   3      627.68      566.51     10.48 o 


  -2   4   3       73.94       91.09      3.56 o 


  -1   4   3       86.04       92.47      3.96 o 


   0   4   3      797.76      831.43     11.32 o 


   1   4   3       42.35       38.26      1.55 o 


   2   4   3      437.24      423.07      6.75 o 


   3   4   3      470.51      442.74      9.10 o 


   4   4   3      580.67      592.15     12.00 o 


   5   4   3       99.58       97.75      5.38 o 


   6   4   3       44.77       44.02      4.57 o 


   7   4   3       22.57       28.81      3.94 o 


   8   4   3        1.83       -1.70      2.53 o 


   9   4   3       52.09       38.33      6.96 o 


  10   4   3       35.69       54.31     13.17 o 


 -10   5   3        3.36       -0.67      2.61 o 


  -9   5   3        0.39       -2.58      2.81 o 


  -8   5   3      431.91      407.32     11.55 o 


  -7   5   3      519.11      493.96     10.80 o 


  -6   5   3        1.85        0.11      1.43 o 


  -5   5   3      126.86      158.43      5.54 o 


  -4   5   3     1246.06     1197.87     17.69 o 


  -3   5   3       94.80      107.76      6.34 o 


  -2   5   3       77.66      102.87      6.00 o 


  -1   5   3     5144.90     5459.81     69.66 o 


   0   5   3     2733.99     2743.76     28.40 o 


   1   5   3     1365.53     1466.15     14.25 o 


   2   5   3       98.88      102.35      3.95 o 


   3   5   3     1238.23     1269.95     20.50 o 


   4   5   3      474.30      464.10      9.47 o 


   5   5   3        9.45       13.01      4.59 o 


   6   5   3     1153.50     1147.28     21.88 o 


   7   5   3      473.54      456.09     13.81 o 


   8   5   3       20.71       14.02      4.63 o 


   9   5   3       39.96       33.42      4.38 o 


 -10   6   3        7.04        5.51      3.09 o 


  -9   6   3        0.01        0.61      2.85 o 


  -8   6   3        2.51        5.73      2.97 o 


  -7   6   3       66.18       56.53      4.01 o 


  -6   6   3      173.22      180.72      7.92 o 


  -5   6   3      424.62      378.80      9.85 o 


  -4   6   3       40.78       32.29      3.48 o 


  -3   6   3      157.88      184.15      8.86 o 


  -2   6   3      559.81      573.42     18.51 o 


  -1   6   3        6.37       14.43      2.58 o 


   0   6   3       26.37       25.06      1.96 o 


   1   6   3       20.78       17.37      1.51 o 


   2   6   3       74.97       73.85      3.59 o 


   3   6   3      284.70      294.80      7.64 o 


   4   6   3      584.20      562.31     12.50 o 


   5   6   3      105.18      113.25      7.04 o 


   6   6   3      341.33      334.78     12.71 o 


   7   6   3       93.06       86.72      6.86 o 


   8   6   3       51.10       64.28      6.55 o 


   9   6   3       12.48        7.92      3.15 o 


  -9   7   3      192.25      198.02     13.49 o 


  -8   7   3       30.61       36.49      5.78 o 


  -7   7   3       13.01       19.98      3.42 o 


  -6   7   3      331.79      311.90     12.35 o 


  -5   7   3      119.74       99.05      6.27 o 


  -4   7   3      773.27      808.10     20.99 o 


  -3   7   3       18.58       13.61      2.85 o 


  -2   7   3     1311.42     1246.88     26.41 o 


  -1   7   3       99.31       87.46      4.83 o 


   0   7   3        6.13        6.05      1.16 o 


   1   7   3      996.77     1057.64     16.03 o 


   2   7   3      715.75      715.65     13.92 o 


   3   7   3      376.68      395.38     11.66 o 


   4   7   3       34.40       43.49      3.26 o 


   5   7   3      795.55      789.46     19.88 o 


   6   7   3        3.45        7.01      2.64 o 


   7   7   3        2.10        0.78      2.58 o 


   8   7   3      216.42      216.82     11.85 o 


   9   7   3       97.06      102.42     10.06 o 


  -9   8   3        0.47       -1.94      3.46 o 


  -8   8   3        3.99        5.74      4.65 o 


  -7   8   3       63.60       53.11      6.55 o 


  -6   8   3      258.90      238.93      9.55 o 


  -5   8   3       55.21       47.83      4.61 o 


  -4   8   3      116.62      106.85      7.05 o 


  -3   8   3      549.41      539.60     22.68 o 


  -2   8   3        7.19        3.40      2.38 o 


  -1   8   3      270.23      287.19      9.48 o 


   0   8   3      130.15      106.59      4.30 o 


   1   8   3      566.97      548.05     11.25 o 


   2   8   3      116.00      112.89      5.54 o 


   3   8   3       20.01       18.69      3.43 o 


   4   8   3       21.65       20.27      3.02 o 


   5   8   3       45.91       54.65      5.46 o 


   6   8   3      111.48      109.42      9.22 o 


   7   8   3        0.44       -0.50      3.46 o 


   8   8   3       69.43       89.44      9.27 o 


  -8   9   3       67.45       64.99      7.88 o 


  -7   9   3      240.13      223.71     13.72 o 


  -6   9   3       13.24       22.04      4.62 o 


  -5   9   3       64.15       52.36      5.22 o 


  -4   9   3     1994.96     1920.51     33.75 o 


  -3   9   3     1798.00     1795.56     72.19 o 


  -2   9   3        1.17        3.05      2.56 o 


  -1   9   3      231.17      232.56      8.89 o 


   0   9   3     1678.89     1654.05     31.31 o 


   1   9   3        3.43        7.67      1.99 o 


   2   9   3      227.05      215.86      8.08 o 


   3   9   3     3286.33     3251.09     44.81 o 


   4   9   3      962.32      917.70     22.04 o 


   5   9   3       22.35       18.92      3.56 o 


   6   9   3       55.43       53.59      5.94 o 


   7   9   3      396.42      385.57     16.41 o 


   8   9   3        1.45        1.40      2.88 o 


  -8  10   3       63.53       61.99     14.26 o 


  -7  10   3        6.47        6.74      3.53 o 


  -6  10   3        2.35       -0.45      4.68 o 


  -5  10   3       21.15       22.77      3.61 o 


  -4  10   3        6.42        3.64      3.48 o 


  -3  10   3      167.24      174.98     10.52 o 


  -2  10   3       30.65       37.21      5.67 o 


  -1  10   3      391.54      372.67     15.27 o 


   0  10   3       13.97       19.29      3.77 o 


   1  10   3      143.06      139.73      9.35 o 


   2  10   3      255.39      243.34     10.68 o 


   3  10   3      112.44      120.47      9.11 o 


   4  10   3       19.47       31.04      4.18 o 


   5  10   3        7.47        8.48      3.21 o 


   6  10   3       63.27       80.40      7.43 o 


   7  10   3        4.49        3.24      2.96 o 


  -7  11   3       14.92       26.88      9.88 o 


  -6  11   3      129.27      113.63     10.22 o 


  -5  11   3      212.79      186.25     10.41 o 


  -4  11   3        3.73        1.56      2.09 o 


  -3  11   3       30.26       14.90      6.58 o 


  -2  11   3     1084.20     1014.02     31.52 o 


  -1  11   3      231.13      216.39     27.71 o 


   0  11   3       23.18       20.38      4.36 o 


   1  11   3      607.09      580.88     20.53 o 


   2  11   3      540.01      521.79     16.78 o 


   3  11   3        0.82        1.68      2.61 o 


   4  11   3       15.43        5.22      5.49 o 


   5  11   3      425.60      379.74     23.12 o 


   6  11   3       14.44        8.92      5.23 o 


  -5  12   3      130.89      150.29     14.84 o 


  -4  12   3       35.72       41.65      6.19 o 


  -3  12   3      134.55      144.10     10.97 o 


  -2  12   3       50.91       39.08      7.37 o 


  -1  12   3       44.17       49.89      6.84 o 


   0  12   3       32.95       32.82      5.31 o 


   1  12   3       43.30       45.92      5.24 o 


   2  12   3       78.32       91.58      8.53 o 


   3  12   3       48.37       49.94      7.50 o 


   4  12   3      185.13      163.76     11.94 o 


   5  12   3       61.74       55.12     12.34 o 


  -4  13   3      177.66      164.47     12.59 o 


  -3  13   3       55.19       47.68     11.25 o 


  -2  13   3        5.41        0.29      3.67 o 


  -1  13   3      300.82      252.12     18.62 o 


   0  13   3      498.71      434.43     30.18 o 


   1  13   3      100.46      113.96     15.36 o 


   2  13   3        2.65       -2.94      5.49 o 


   3  13   3      127.21      125.05     11.91 o 


   4  13   3       54.65       54.31     12.62 o 


  -2  14   3       17.98       19.48      6.58 o 


  -1  14   3       51.74       48.10      8.72 o 


   0  14   3        1.69        0.40      4.66 o 


 -11   0   4      389.06      446.91     25.14 o 


 -10   0   4       75.65       92.70      8.31 o 


  -9   0   4      124.42       86.25      7.86 o 


  -8   0   4     1100.84     1103.48     26.98 o 


  -7   0   4     2164.08     2191.90     38.96 o 


  -6   0   4      699.32      713.55     24.42 o 


  -5   0   4      280.32      346.79     13.56 o 


  -4   0   4     3713.14     3372.35     55.77 o 


  -3   0   4     6775.35     6831.38     97.46 o 


  -2   0   4     1544.54     1699.40     34.07 o 


  -1   0   4    23048.08    23164.65    237.83 o 


   0   0   4    58947.29    57683.49    965.69 o 


   1   0   4     1600.28     1648.18     15.76 o 


   2   0   4       26.13       35.61      2.17 o 


   3   0   4     1719.00     1673.39     20.13 o 


   4   0   4      766.24      758.20     14.36 o 


   5   0   4        9.94        5.16      1.56 o 


   6   0   4      794.64      804.19     20.06 o 


   7   0   4     3416.61     3411.51     95.85 o 


   8   0   4       65.83       49.61      7.95 o 


   9   0   4       23.83       13.28      5.38 o 


  10   0   4      398.85      446.68     26.56 o 


 -11   1   4       15.85        9.06      3.14 o 


 -10   1   4      256.86      258.58     11.08 o 


  -9   1   4       19.23       19.05      2.72 o 


  -8   1   4       10.70       10.14      2.64 o 


  -7   1   4      442.26      398.81     10.07 o 


  -6   1   4      356.78      375.40      9.75 o 


  -5   1   4        1.06        1.75      1.38 o 


  -4   1   4      766.57      744.98     13.72 o 


  -3   1   4     1161.35     1091.82     12.36 o 


  -2   1   4     2543.51     2796.28     30.20 o 


  -1   1   4        7.79        3.02      0.73 o 


   0   1   4      269.10      222.10      3.22 o 


   1   1   4      157.03      134.41      2.07 o 


   2   1   4      344.64      297.93      4.08 o 


   3   1   4      217.72      202.35      3.87 o 


   4   1   4       60.05       46.17      2.90 o 


   5   1   4       80.43       69.71      2.76 o 


   6   1   4      440.50      429.48      9.03 o 


   7   1   4      137.98      131.86      6.94 o 


   8   1   4       31.65       36.70      4.74 o 


   9   1   4      133.77      142.55     10.00 o 


  10   1   4       49.65       54.37      6.74 o 


 -11   2   4       10.37        7.23      2.85 o 


 -10   2   4        0.37        1.73      2.86 o 


  -9   2   4      614.40      662.60     15.35 o 


  -8   2   4        5.66        8.51      2.17 o 


  -7   2   4      335.62      313.11      8.95 o 


  -6   2   4     1993.87     2119.39     27.85 o 


  -5   2   4     1960.16     1983.95     30.52 o 


  -4   2   4       21.56       37.27      3.64 o 


  -3   2   4       22.08       17.23      1.79 o 


  -2   2   4     6248.05     6084.59     52.97 o 


  -1   2   4      258.19      219.70      5.83 o 


   0   2   4     6460.74     6579.51     48.71 o 


   1   2   4      716.95      644.05      7.37 o 


   2   2   4     1531.53     1583.78     17.56 o 


   3   2   4      832.82      806.17     16.54 o 


   4   2   4       18.47       10.68      1.26 o 


   5   2   4     1819.71     1863.54     24.02 o 


   6   2   4       30.24       29.29      2.79 o 


   7   2   4      269.19      243.59      8.42 o 


   8   2   4      130.61      136.30      9.28 o 


   9   2   4      208.01      216.89     12.33 o 


  10   2   4       45.43       46.36      9.76 o 


 -11   3   4        0.82        4.53      2.59 o 


 -10   3   4       42.62       47.94      5.08 o 


  -9   3   4       41.98       46.69      4.71 o 


  -8   3   4      437.66      427.41     11.41 o 


  -7   3   4       51.17       60.97      4.04 o 


  -6   3   4      438.78      468.35     11.16 o 


  -5   3   4      423.41      395.50     10.14 o 


  -4   3   4       73.38       86.84      3.03 o 


  -3   3   4      125.05       99.39      2.95 o 


  -2   3   4       69.44       81.82      2.54 o 


  -1   3   4      575.32      550.24     12.60 o 


   0   3   4       17.38        6.80      1.06 o 


   1   3   4     2111.34     2132.61     21.68 o 


   2   3   4        6.16       27.37      1.75 o 


   3   3   4      397.65      334.18      7.86 o 


   4   3   4      176.91      177.62      7.74 o 


   5   3   4       48.41       61.52      4.75 o 


   6   3   4      269.68      272.08      9.09 o 


   7   3   4       74.35       74.39      5.96 o 


   8   3   4       53.53       49.03      6.55 o 


   9   3   4       35.42       40.46      6.42 o 


  10   3   4       16.79       24.69      9.33 o 


 -10   4   4       84.41       85.30      7.43 o 


  -9   4   4        5.26        2.22      2.36 o 


  -8   4   4      116.30      112.21      5.85 o 


  -7   4   4     1099.87     1127.50     17.94 o 


  -6   4   4        1.81        1.58      1.23 o 


  -5   4   4      159.06      180.96      4.57 o 


  -4   4   4     5831.78     5801.38     55.44 o 


  -3   4   4      537.57      522.31     16.08 o 


  -2   4   4      241.27      220.43      5.72 o 


  -1   4   4      351.71      281.73      5.71 o 


   0   4   4       16.99        5.97      1.07 o 


   1   4   4       78.85       54.05      2.03 o 


   2   4   4        2.79        4.96      0.63 o 


   3   4   4     2670.69     2866.01     28.93 o 


   4   4   4     1407.47     1593.47     26.67 o 


   5   4   4       68.87       54.80      4.23 o 


   6   4   4      247.66      256.21     10.73 o 


   7   4   4      233.63      254.00     11.41 o 


   8   4   4        2.30        3.59      3.72 o 


   9   4   4       43.56       33.79      7.68 o 


  10   4   4      117.95       89.98     16.46 o 


 -10   5   4       46.90       55.92      6.07 o 


  -9   5   4       24.63       24.82      4.09 o 


  -8   5   4      176.56      160.77      8.01 o 


  -7   5   4        6.16        8.62      1.91 o 


  -6   5   4      242.57      261.53      7.67 o 


  -5   5   4      412.74      394.44      9.69 o 


  -4   5   4       25.90       27.96      2.80 o 


  -3   5   4      665.14      655.17     32.75 o 


  -2   5   4      874.65      844.21     15.21 o 


  -1   5   4      737.73      671.39     13.07 o 


   0   5   4       14.08       11.24      1.90 o 


   1   5   4       73.91       78.47      2.94 o 


   2   5   4      173.25      158.40      4.33 o 


   3   5   4       42.34       37.90      2.02 o 


   4   5   4      394.25      411.71      8.69 o 


   5   5   4        5.91        6.01      2.61 o 


   6   5   4       78.37       82.41      6.37 o 


   7   5   4      167.38      182.12      8.91 o 


   8   5   4       33.81       32.82      4.23 o 


   9   5   4       11.91       12.11      3.51 o 


 -10   6   4       83.65       83.28      8.97 o 


  -9   6   4      257.08      263.63     13.94 o 


  -8   6   4       82.14       71.16      6.34 o 


  -7   6   4      176.94      160.50     10.06 o 


  -6   6   4      158.10      170.26      9.13 o 


  -5   6   4       66.39       65.75      3.96 o 


  -4   6   4       17.67       32.44      6.22 o 


  -3   6   4      319.45      307.38     11.82 o 


  -2   6   4     1063.29      948.44     21.63 o 


  -1   6   4      612.98      610.14     16.38 o 


   0   6   4     1549.87     1557.69     28.61 o 


   1   6   4     1380.32     1291.37     17.75 o 


   2   6   4      252.34      229.97      7.08 o 


   3   6   4        3.01        2.29      1.24 o 


   4   6   4       99.82      104.53      5.82 o 


   5   6   4       88.06      110.31      8.20 o 


   6   6   4       70.16       60.96      6.72 o 


   7   6   4      213.56      205.47     12.77 o 


   8   6   4      188.10      191.46     13.06 o 


   9   6   4       78.43       94.40      9.79 o 


  -9   7   4       17.52       20.23      7.00 o 


  -8   7   4       38.50       41.82      6.16 o 


  -7   7   4       93.83       90.30      6.84 o 


  -6   7   4       23.88       18.63      3.29 o 


  -5   7   4        0.41        1.88      2.61 o 


  -4   7   4        8.24        8.60      2.41 o 


  -3   7   4      637.12      613.91     18.04 o 


  -2   7   4      137.44      116.55      7.81 o 


  -1   7   4      284.71      302.06     11.98 o 


   0   7   4      410.28      353.55     12.74 o 


   1   7   4        0.12        0.56      0.77 o 


   2   7   4      631.03      656.27     14.04 o 


   3   7   4        1.19       -2.15      1.43 o 


   4   7   4       91.39       94.82      5.73 o 


   5   7   4       21.16       28.47      3.54 o 


   6   7   4        4.17        5.34      2.45 o 


   7   7   4        1.69        6.82      3.26 o 


   8   7   4        1.96        6.63      3.56 o 


   9   7   4       18.53       26.61      6.98 o 


  -9   8   4        6.44        5.69      3.70 o 


  -8   8   4      102.18      108.81      9.97 o 


  -7   8   4       56.59       62.51      5.91 o 


  -6   8   4      232.80      209.23     10.19 o 


  -5   8   4      526.28      481.86     15.34 o 


  -4   8   4      189.46      169.57      9.81 o 


  -3   8   4      617.31      596.31     18.58 o 


  -2   8   4      236.48      244.12     11.40 o 


  -1   8   4      656.71      695.56     29.17 o 


   0   8   4      571.57      536.86     16.79 o 


   1   8   4      253.84      245.88      6.22 o 


   2   8   4     1086.03     1066.66     23.14 o 


   3   8   4      404.46      413.85     10.44 o 


   4   8   4      212.60      211.92      9.04 o 


   5   8   4      522.72      504.70     14.78 o 


   6   8   4      199.75      205.28     11.05 o 


   7   8   4       37.11       42.57      5.68 o 


   8   8   4       41.52       39.68      5.58 o 


  -8   9   4        5.49        2.70      2.94 o 


  -7   9   4        6.36        5.69      3.95 o 


  -6   9   4        5.41        4.92      2.41 o 


  -5   9   4       11.47       10.25      2.92 o 


  -4   9   4        0.11        9.22      4.04 o 


  -3   9   4       79.30       78.91      7.17 o 


  -2   9   4       31.47       40.24      5.22 o 


  -1   9   4       55.19       34.87      4.64 o 


   0   9   4       31.56       31.10      4.59 o 


   1   9   4        7.10        8.45      2.61 o 


   2   9   4      117.03       91.40      5.25 o 


   3   9   4        0.29        7.43      2.96 o 


   4   9   4        0.95        3.08      2.35 o 


   5   9   4        4.27        9.81      2.97 o 


   6   9   4        9.38       14.29      3.57 o 


   7   9   4        0.44        5.58      2.97 o 


  -8  10   4       14.02       29.63     10.42 o 


  -7  10   4       10.92        7.56      3.31 o 


  -6  10   4       48.70       44.08      5.97 o 


  -5  10   4      142.54      136.22      8.67 o 


  -4  10   4      193.44      186.06     11.26 o 


  -3  10   4       58.27       51.28      6.22 o 


  -2  10   4        1.50        0.72      2.58 o 


  -1  10   4      118.59      169.82      9.03 o 


   0  10   4       31.18       43.64      5.57 o 


   1  10   4       38.07       45.17      4.73 o 


   2  10   4       45.75       40.01      4.99 o 


   3  10   4      128.35       98.34      8.29 o 


   4  10   4      151.78      133.09      8.40 o 


   5  10   4       27.53       22.96      4.18 o 


   6  10   4       29.90       25.46      4.60 o 


   7  10   4       11.02        5.61      5.46 o 


  -7  11   4        4.06       -9.05      6.03 o 


  -6  11   4       32.51       39.03      6.33 o 


  -5  11   4       12.96       17.62      4.41 o 


  -4  11   4       12.41        7.13      2.89 o 


  -3  11   4        2.41        4.70      2.98 o 


  -2  11   4       18.25       28.46      4.61 o 


  -1  11   4        1.13       -0.71      4.66 o 


   0  11   4        5.40       12.90      4.45 o 


   1  11   4       37.71       39.80      4.72 o 


   2  11   4        5.33        8.01      3.39 o 


   3  11   4        5.32       13.39      3.75 o 


   4  11   4        3.28       -0.22      2.74 o 


   5  11   4        1.81        5.76     15.36 o 


   6  11   4        5.43        1.18      3.67 o 


  -5  12   4        5.34        4.74      2.84 o 


  -4  12   4        5.46        6.29      2.85 o 


  -3  12   4      191.57      188.89     10.95 o 


  -2  12   4      298.13      260.62     18.23 o 


  -1  12   4      217.38      223.65     13.48 o 


   0  12   4      308.61      315.45     15.91 o 


   1  12   4      470.12      449.54     19.03 o 


   2  12   4       85.41       71.65      7.73 o 


   3  12   4       17.91       10.50      4.00 o 


   4  12   4       56.70       57.42      7.46 o 


   5  12   4       50.74       45.54     10.97 o 


  -4  13   4       47.88       52.73      6.47 o 


  -3  13   4       27.54       22.25     17.83 o 


  -2  13   4        3.53        2.97      8.78 o 


  -1  13   4        9.27       14.96      5.54 o 


   0  13   4       19.33       19.02      6.86 o 


   1  13   4        0.59        1.24      7.41 o 


   2  13   4       40.40       48.06     13.99 o 


   3  13   4        4.77       10.42      6.03 o 


  -1  14   4      165.85      193.12     16.87 o 


   0  14   4       86.05       86.68     17.56 o 


 -11   1   5       29.87       28.54      5.07 o 


 -10   1   5       96.91      114.17      6.63 o 


  -9   1   5       41.98       47.09      3.93 o 


  -8   1   5      874.38      931.76     17.29 o 


  -7   1   5       34.94       39.01      3.49 o 


  -6   1   5       58.95       71.46      5.07 o 


  -5   1   5      352.36      299.44      8.94 o 


  -4   1   5        9.61        5.49      0.98 o 


  -3   1   5     3841.29     3686.02     35.81 o 


  -2   1   5       42.75       68.44      2.59 o 


  -1   1   5     1858.61     1972.54     19.29 o 


   0   1   5      200.46      221.35      3.70 o 


   1   1   5      472.50      535.12      5.60 o 


   2   1   5     1151.94      995.00     10.98 o 


   3   1   5      277.14      245.64      4.25 o 


   4   1   5       44.71       24.48      1.92 o 


   5   1   5      233.84      198.08      6.32 o 


   6   1   5      100.02       85.90      5.60 o 


   7   1   5      301.12      300.33     12.91 o 


   8   1   5      160.13      144.75      9.60 o 


   9   1   5       52.30       59.40      9.34 o 


 -11   2   5       42.19       32.91      4.45 o 


 -10   2   5       53.98       57.85      7.27 o 


  -9   2   5        1.80        4.84      2.23 o 


  -8   2   5      115.55      109.76      5.71 o 


  -7   2   5       78.43       75.07      4.73 o 


  -6   2   5      220.10      244.96      7.99 o 


  -5   2   5       32.79       33.24      2.81 o 


  -4   2   5      183.40      213.35      8.39 o 


  -3   2   5        7.32        6.85      1.66 o 


  -2   2   5        6.80       13.19      2.46 o 


  -1   2   5     5488.78     5658.60    103.82 o 


   0   2   5     2484.11     2463.65     19.77 o 


   1   2   5      372.46      366.36      4.70 o 


   2   2   5      275.98      258.25      5.83 o 


   3   2   5      978.87     1009.24     18.85 o 


   4   2   5        2.89        0.82      0.85 o 


   5   2   5       49.53       47.50      5.23 o 


   6   2   5        1.75        3.89      1.93 o 


   7   2   5       48.41       55.71      5.30 o 


   8   2   5       29.36       30.70      5.43 o 


   9   2   5       33.04       41.94      9.76 o 


 -11   3   5        2.51        0.89      2.92 o 


 -10   3   5       65.01       78.34      6.21 o 


  -9   3   5       57.96       75.16      5.20 o 


  -8   3   5       21.28       11.38      2.22 o 


  -7   3   5       80.97       68.14      4.51 o 


  -6   3   5     1555.52     1529.66     20.84 o 


  -5   3   5      913.66      915.01     14.70 o 


  -4   3   5      962.63     1031.40     14.63 o 


  -3   3   5     2026.49     1957.33     21.41 o 


  -2   3   5     1909.00     1887.56     26.55 o 


  -1   3   5       26.46       27.02      2.82 o 


   0   3   5      663.95      679.39      8.76 o 


   1   3   5     4613.14     4672.43     37.32 o 


   2   3   5      779.04      751.82     12.83 o 


   3   3   5      776.31      806.04     14.47 o 


   4   3   5     2828.29     2839.86     35.85 o 


   5   3   5      874.94      854.93     22.87 o 


   6   3   5      130.81      112.43      9.11 o 


   7   3   5        1.35        1.13      2.29 o 


   8   3   5       84.72       95.30      9.14 o 


   9   3   5       40.57       42.92      6.74 o 


 -10   4   5        1.12        2.80      2.32 o 


  -9   4   5        6.41        3.67      2.33 o 


  -8   4   5        9.68       18.96      2.83 o 


  -7   4   5        4.68        3.68      1.66 o 


  -6   4   5      131.99      122.19      5.02 o 


  -5   4   5     1384.85     1345.82     17.61 o 


  -4   4   5      294.58      290.38      7.29 o 


  -3   4   5       40.81       25.76      2.56 o 


  -2   4   5      300.48      393.69      7.63 o 


  -1   4   5      322.31      397.64      6.35 o 


   0   4   5      490.65      557.12      8.95 o 


   1   4   5       88.91      124.98      3.86 o 


   2   4   5     1206.93     1186.92     20.55 o 


   3   4   5       69.38       69.49      3.47 o 


   4   4   5      406.67      424.27     11.16 o 


   5   4   5      136.49      122.43      6.30 o 


   6   4   5      102.28       95.59      6.94 o 


   7   4   5      127.41      123.34      9.88 o 


   8   4   5       13.73        9.58      3.08 o 


   9   4   5       29.55       23.17      5.26 o 


 -10   5   5        1.10        3.87      3.04 o 


  -9   5   5       33.74       35.84      4.85 o 


  -8   5   5      284.69      271.47     10.32 o 


  -7   5   5      770.42      750.30     14.79 o 


  -6   5   5       90.47       90.94      4.47 o 


  -5   5   5       88.48       96.56      4.62 o 


  -4   5   5     2967.29     3050.01     43.63 o 


  -3   5   5        9.43        8.61      1.06 o 


  -2   5   5        3.28        4.65      1.14 o 


  -1   5   5     4618.11     4484.90     43.74 o 


   0   5   5     2160.24     2182.79     40.92 o 


   1   5   5      340.17      336.50      7.01 o 


   2   5   5       45.74       46.81      2.32 o 


   3   5   5     1538.69     1490.20     31.43 o 


   4   5   5      205.60      202.43      7.93 o 


   5   5   5       19.39       27.16      3.18 o 


   6   5   5     1185.58     1138.01     25.14 o 


   7   5   5      411.00      430.52     21.00 o 


   8   5   5        0.96        2.49      2.90 o 


   9   5   5       32.82       22.83      4.99 o 


 -10   6   5       15.74       19.08      5.27 o 


  -9   6   5        8.09       17.53      4.83 o 


  -8   6   5        1.62        2.34      2.04 o 


  -7   6   5      123.41       97.97      8.05 o 


  -6   6   5      512.32      506.98     17.76 o 


  -5   6   5       29.38       29.47      4.43 o 


  -4   6   5        4.07        2.84      1.00 o 


  -3   6   5     1358.77     1398.90     40.80 o 


  -2   6   5      226.72      223.74      9.99 o 


  -1   6   5        0.06       -0.55      2.33 o 


   0   6   5      315.34      329.10      9.46 o 


   1   6   5      110.66       76.62      3.25 o 


   2   6   5      119.12      153.24      5.37 o 


   3   6   5       63.48       74.33      3.70 o 


   4   6   5      782.05      784.50     16.98 o 


   5   6   5      342.17      344.87     11.45 o 


   6   6   5      168.52      180.46      9.72 o 


   7   6   5       61.78       74.77      6.85 o 


   8   6   5       22.51       19.87      4.04 o 


   9   6   5       38.33       42.57      6.91 o 


  -9   7   5      318.20      333.18     18.07 o 


  -8   7   5       48.57       49.48      5.81 o 


  -7   7   5        2.74        1.19      2.88 o 


  -6   7   5      619.20      599.88     20.18 o 


  -5   7   5      211.70      211.16      9.89 o 


  -4   7   5      442.48      425.83     15.48 o 


  -3   7   5       71.75      104.10      7.36 o 


  -2   7   5     1295.13     1296.67     28.07 o 


  -1   7   5       10.25        5.64      2.38 o 


   0   7   5       28.47       55.77      4.16 o 


   1   7   5     1003.30      914.92     13.51 o 


   2   7   5      480.30      499.65     10.80 o 


   3   7   5     1017.78      952.74     15.89 o 


   4   7   5       45.42       56.75      4.67 o 


   5   7   5      660.83      694.20     17.22 o 


   6   7   5       15.33        9.04      4.43 o 


   7   7   5        3.80        4.94      3.21 o 


   8   7   5      231.52      235.16     12.75 o 


  -9   8   5        0.66        0.29      3.18 o 


  -8   8   5       62.96       75.90      9.10 o 


  -7   8   5       42.24       40.92      5.02 o 


  -6   8   5       96.78       88.45      6.79 o 


  -5   8   5        0.26        3.73      2.39 o 


  -4   8   5      108.90      118.49      8.43 o 


  -3   8   5      175.47      172.14     10.02 o 


  -2   8   5       15.44       20.89      4.05 o 


  -1   8   5      467.93      430.31     15.44 o 


   0   8   5      121.39      146.11      7.12 o 


   1   8   5      376.90      394.76      9.31 o 


   2   8   5      456.63      458.34     11.66 o 


   3   8   5        6.14        5.96      2.35 o 


   4   8   5       72.27       73.81      5.47 o 


   5   8   5       87.41       90.66      6.38 o 


   6   8   5       67.32       81.35      7.08 o 


   7   8   5       48.18       45.49      9.03 o 


   8   8   5       18.06       29.11      4.73 o 


  -8   9   5      110.00      111.46     10.24 o 


  -7   9   5      310.50      308.68     15.65 o 


  -6   9   5        4.26        2.72      2.24 o 


  -5   9   5      176.47      177.19      9.67 o 


  -4   9   5     1467.13     1485.36     56.04 o 


  -3   9   5     1066.22     1124.91     40.84 o 


  -2   9   5       24.57       25.26      4.11 o 


  -1   9   5      235.75      265.77     12.70 o 


   0   9   5     1438.11     1462.40     23.99 o 


   1   9   5      109.09       96.50      6.33 o 


   2   9   5      568.76      571.92     13.73 o 


   3   9   5     2643.44     2683.53     41.96 o 


   4   9   5      579.03      637.68     16.97 o 


   5   9   5        5.70        6.44      2.28 o 


   6   9   5      204.46      212.46     13.94 o 


   7   9   5      291.45      280.61     14.26 o 


  -8  10   5        9.77        9.33      8.23 o 


  -7  10   5       14.32        6.07      3.14 o 


  -6  10   5        3.22        1.36      2.36 o 


  -5  10   5        0.94        5.55      3.09 o 


  -4  10   5        0.11        0.95      3.78 o 


  -3  10   5      297.42      287.21     14.15 o 


  -2  10   5       11.92        2.95      2.88 o 


  -1  10   5      237.62      254.21     13.00 o 


   0  10   5      173.95      147.94      8.37 o 


   1  10   5       33.93       36.51      4.29 o 


   2  10   5      153.70      135.52      9.78 o 


   3  10   5       14.78       15.29      3.80 o 


   4  10   5       51.33       55.00      6.62 o 


   5  10   5        0.03       -3.33      2.37 o 


   6  10   5       75.51       70.90      9.02 o 


  -7  11   5        0.65       -2.74      4.94 o 


  -6  11   5       74.57       65.74      7.82 o 


  -5  11   5      176.01      175.59     10.31 o 


  -4  11   5        9.48        8.87      3.60 o 


  -3  11   5       64.06       84.94      8.34 o 


  -2  11   5      860.38      899.00     34.31 o 


  -1  11   5       10.92       11.91      3.79 o 


   0  11   5        5.46        5.93      4.03 o 


   1  11   5      448.88      460.24     18.53 o 


   2  11   5      341.13      372.66     16.75 o 


   3  11   5       10.78       10.52      7.61 o 


   4  11   5       69.20       71.38     10.59 o 


   5  11   5      385.18      388.19     18.83 o 


   6  11   5        1.86        3.84      5.49 o 


  -6  12   5        0.15        8.78      7.13 o 


  -5  12   5      139.81      146.42     11.56 o 


  -4  12   5       13.27        6.67      4.76 o 


  -3  12   5      105.58      120.49     10.03 o 


  -2  12   5        2.04        9.53      4.09 o 


  -1  12   5       18.29       15.03      3.92 o 


   0  12   5        3.65        5.34      3.31 o 


   1  12   5        1.88        1.91      5.49 o 


   2  12   5      167.72      158.86     14.36 o 


   3  12   5       32.89       33.70      6.98 o 


   4  12   5      184.97      218.83     17.80 o 


  -4  13   5      135.50      155.35     14.54 o 


  -3  13   5       13.44       16.41      5.29 o 


  -2  13   5       32.07       47.65      8.90 o 


  -1  13   5      249.04      231.74     17.45 o 


   0  13   5      425.08      445.92     25.30 o 


   1  13   5       36.95       41.88      7.73 o 


   2  13   5        6.80       13.56      9.33 o 


   3  13   5      127.64      134.42     18.65 o 


 -11   0   6      208.23      225.18     17.57 o 


 -10   0   6        0.29        2.19      4.14 o 


  -9   0   6        2.95       11.95      3.46 o 


  -8   0   6     1053.51     1042.02     26.25 o 


  -7   0   6      898.56      961.37     54.06 o 


  -6   0   6      102.71       99.93      8.12 o 


  -5   0   6      613.60      632.05     19.52 o 


  -4   0   6      530.92      517.27     15.93 o 


  -3   0   6     1851.25     1931.91     35.35 o 


  -2   0   6      260.06      364.41     10.35 o 


  -1   0   6    15929.45    15846.93    209.63 o 


   0   0   6    34634.63    34649.46    364.98 o 


   1   0   6     1352.89     1715.27     21.35 o 


   2   0   6      739.95      715.48     10.11 o 


   3   0   6     3230.20     3202.59     33.82 o 


   4   0   6     1527.80     1453.18     25.36 o 


   5   0   6        1.64        0.93      1.37 o 


   6   0   6     1762.06     1728.96     46.85 o 


   7   0   6     2735.92     2815.85     66.10 o 


   8   0   6       17.52       15.78      4.84 o 


   9   0   6        0.37       10.97      6.58 o 


 -11   1   6       50.05       59.35      5.80 o 


 -10   1   6       73.48       75.35      5.56 o 


  -9   1   6        5.09        4.03      1.93 o 


  -8   1   6      122.14      142.44      6.50 o 


  -7   1   6      633.18      656.21     17.16 o 


  -6   1   6        2.32        1.32      1.53 o 


  -5   1   6        1.25       -0.19      0.51 o 


  -4   1   6      309.49      342.34      6.88 o 


  -3   1   6       74.66       58.39      2.72 o 


  -2   1   6      819.55      845.50     11.58 o 


  -1   1   6      104.34      119.92      3.31 o 


   0   1   6        1.57        4.54      0.90 o 


   1   1   6      235.96      255.87      4.31 o 


   2   1   6       78.07       61.83      2.05 o 


   3   1   6      196.54      219.09      4.08 o 


   4   1   6      278.24      248.38      5.05 o 


   5   1   6       15.31       14.35      1.72 o 


   6   1   6      526.15      499.31     12.86 o 


   7   1   6       11.56       15.59      3.64 o 


   8   1   6       27.72       30.75      7.88 o 


   9   1   6      174.91      186.10     13.60 o 


 -11   2   6       48.35       39.80      4.67 o 


 -10   2   6      171.78      165.02      8.82 o 


  -9   2   6      197.83      200.78      8.26 o 


  -8   2   6      179.16      166.34      7.57 o 


  -7   2   6       23.27       17.96      3.09 o 


  -6   2   6     1095.33     1118.10     25.59 o 


  -5   2   6      826.98      813.29     14.62 o 


  -4   2   6      369.50      395.95      9.91 o 


  -3   2   6      928.42      839.71     14.42 o 


  -2   2   6     1133.57      954.19     18.12 o 


  -1   2   6       57.39       55.74      3.42 o 


   0   2   6       76.75       90.86      2.49 o 


   1   2   6     2963.47     2747.18     22.30 o 


   2   2   6     4725.81     4831.92     42.74 o 


   3   2   6      117.65      135.32      5.41 o 


   4   2   6      445.01      415.32     11.13 o 


   5   2   6     2111.78     2065.76     28.89 o 


   6   2   6       13.28       10.81      2.48 o 


   7   2   6      223.15      204.49     10.26 o 


   8   2   6      392.97      399.64     21.26 o 


   9   2   6      129.66      110.72     10.47 o 


 -11   3   6       15.90       20.98     18.38 o 


 -10   3   6      147.66      149.89      9.23 o 


  -9   3   6      124.07      135.19      6.88 o 


  -8   3   6        9.68       11.30      2.18 o 


  -7   3   6      133.61      122.32      6.10 o 


  -6   3   6        0.49        4.14      3.87 o 


  -5   3   6      112.08       97.69      4.04 o 


  -4   3   6       85.70      117.08      5.16 o 


  -3   3   6      280.25      284.66      8.55 o 


  -2   3   6     1322.99     1383.16     30.28 o 


  -1   3   6      496.50      488.81     12.79 o 


   0   3   6       76.03       53.70      2.31 o 


   1   3   6      686.41      673.90      9.58 o 


   2   3   6       26.58       31.97      1.91 o 


   3   3   6       34.23       39.08      3.31 o 


   4   3   6      311.34      303.45     11.68 o 


   5   3   6       31.01       29.67      3.57 o 


   6   3   6      368.86      352.72     11.13 o 


   7   3   6      145.36      165.98      7.98 o 


   8   3   6       90.61       83.18      8.82 o 


   9   3   6      137.82      117.70     11.06 o 


 -10   4   6        6.01        6.48      4.55 o 


  -9   4   6        6.38        4.36      1.89 o 


  -8   4   6      598.54      642.76     15.71 o 


  -7   4   6      263.09      267.03      9.18 o 


  -6   4   6       72.80       65.92      3.58 o 


  -5   4   6     1172.18     1089.83     18.04 o 


  -4   4   6     3370.42     3130.98     46.35 o 


  -3   4   6      671.46      631.15     15.78 o 


  -2   4   6       13.10        9.91      3.03 o 


  -1   4   6     1698.70     1592.01     21.25 o 


   0   4   6      921.17      915.52     13.95 o 


   1   4   6       26.89       34.80      2.14 o 


   2   4   6     1766.19     1906.24     30.61 o 


   3   4   6     4347.48     4405.92     47.44 o 


   4   4   6     1558.17     1539.25     24.14 o 


   5   4   6       22.14       24.37      3.08 o 


   6   4   6      546.18      560.86     15.19 o 


   7   4   6      400.33      432.21     13.94 o 


   8   4   6       28.15       19.35      3.96 o 


   9   4   6       54.33       72.41      7.46 o 


 -10   5   6       28.23       31.76      6.48 o 


  -9   5   6       42.03       30.47      6.59 o 


  -8   5   6      308.08      307.42     12.14 o 


  -7   5   6      357.75      367.91     11.05 o 


  -6   5   6       49.63       37.20      3.35 o 


  -5   5   6      490.71      493.91     14.49 o 


  -4   5   6      175.59      178.50     14.81 o 


  -3   5   6      617.15      580.89     10.45 o 


  -2   5   6      377.69      407.96     17.35 o 


  -1   5   6      732.83      742.42     10.15 o 


   0   5   6     1428.31     1466.37     23.77 o 


   1   5   6       27.87       28.50      2.41 o 


   2   5   6      691.36      692.28      9.01 o 


   3   5   6       36.42       46.59      3.16 o 


   4   5   6      446.16      407.47     12.81 o 


   5   5   6      181.71      196.97      8.44 o 


   6   5   6      213.47      219.11     10.73 o 


   7   5   6      303.62      297.72     13.13 o 


   8   5   6        3.92        0.85      2.67 o 


   9   5   6       45.24       47.81      7.27 o 


 -10   6   6       99.74      133.10     17.01 o 


  -9   6   6      201.74      217.25     13.92 o 


  -8   6   6       58.69       56.89      5.55 o 


  -7   6   6        3.47        6.48      3.98 o 


  -6   6   6      745.33      769.71     22.72 o 


  -5   6   6        5.89        7.68      3.37 o 


  -4   6   6      232.24      212.71      7.50 o 


  -3   6   6     2173.45     2236.58     65.87 o 


  -2   6   6     1763.03     1752.41     26.47 o 


  -1   6   6      537.84      560.92     10.13 o 


   0   6   6     1452.13     1613.31     24.68 o 


   1   6   6     2117.87     2094.16     38.19 o 


   2   6   6      765.16      741.14     14.85 o 


   3   6   6       46.14       59.36      4.48 o 


   4   6   6      710.63      708.98     16.34 o 


   5   6   6      741.34      719.85     17.30 o 


   6   6   6        9.46        9.78      2.86 o 


   7   6   6      300.04      297.44     13.59 o 


   8   6   6      272.67      276.25     13.78 o 


  -9   7   6       54.75       68.15      8.42 o 


  -8   7   6       81.16       72.66      7.73 o 


  -7   7   6       48.42       59.27      7.51 o 


  -6   7   6      106.28      119.83      9.19 o 


  -5   7   6     1102.47     1084.17     24.17 o 


  -4   7   6        3.97        8.60      3.46 o 


  -3   7   6      861.35      835.22     22.37 o 


  -2   7   6      479.06      483.91     21.20 o 


  -1   7   6      137.28      113.95      5.80 o 


   0   7   6      206.35      231.97      8.41 o 


   1   7   6       36.19       40.68      3.04 o 


   2   7   6     1686.29     1601.38     21.97 o 


   3   7   6       70.12       80.14      5.31 o 


   4   7   6      653.01      674.99     16.49 o 


   5   7   6      134.26      159.03      8.18 o 


   6   7   6        3.47       -1.31      2.64 o 


   7   7   6       62.98       62.31      6.50 o 


   8   7   6       14.94       16.99      4.06 o 


  -9   8   6        0.95        2.08      4.42 o 


  -8   8   6      188.42      202.76     18.95 o 


  -7   8   6      161.37      160.53      9.60 o 


  -6   8   6      162.48      153.47      9.11 o 


  -5   8   6      352.30      415.20     14.70 o 


  -4   8   6     1175.93     1163.74     35.65 o 


  -3   8   6      189.59      196.97     10.94 o 


  -2   8   6       81.27       82.63     11.59 o 


  -1   8   6     1455.49     1450.10     31.30 o 


   0   8   6     1060.21     1088.23     21.38 o 


   1   8   6       38.59       51.87      3.76 o 


   2   8   6     1269.96     1320.66     22.82 o 


   3   8   6     1205.18     1185.74     22.55 o 


   4   8   6       69.61       75.01      5.65 o 


   5   8   6      527.46      546.69     16.64 o 


   6   8   6      278.00      293.55     13.62 o 


   7   8   6      137.03      164.09     10.79 o 


  -8   9   6        4.75       12.87      4.29 o 


  -7   9   6      196.97      193.32     10.95 o 


  -6   9   6       29.65       24.06      3.99 o 


  -5   9   6        0.22       -1.49      2.50 o 


  -4   9   6        8.85       23.32      5.17 o 


  -3   9   6      728.68      671.60     21.64 o 


  -2   9   6        7.41        4.42      3.87 o 


  -1   9   6      283.31      303.77     14.70 o 


   0   9   6     1005.92      977.47     21.33 o 


   1   9   6        8.82       11.11      3.09 o 


   2   9   6      360.49      365.68     15.50 o 


   3   9   6       61.42       74.85      6.29 o 


   4   9   6        0.28        1.88      2.03 o 


   5   9   6       21.86       12.79      2.51 o 


   6   9   6       76.38       89.57      7.81 o 


   7   9   6        6.29        6.37      3.30 o 


  -7  10   6       27.77       36.08      5.65 o 


  -6  10   6      211.49      223.48     11.83 o 


  -5  10   6      174.72      195.24     10.85 o 


  -4  10   6      132.06      134.54     12.83 o 


  -3  10   6        9.80        9.04      3.58 o 


  -2  10   6      369.06      355.91     15.94 o 


  -1  10   6       24.72       24.69      4.46 o 


   0  10   6       39.90       47.22      5.52 o 


   1  10   6      401.27      404.99     13.98 o 


   2  10   6        3.51       -3.43      4.49 o 


   3  10   6      156.90      177.74     12.15 o 


   4  10   6      104.05      127.85     10.06 o 


   5  10   6      102.14      109.31      8.54 o 


   6  10   6        3.65        2.21      2.64 o 


  -6  11   6       13.97       20.02      5.37 o 


  -5  11   6       20.28       21.79      4.28 o 


  -4  11   6        3.60        6.43      3.14 o 


  -3  11   6       58.90       71.24      7.69 o 


  -2  11   6       16.01       19.12      4.91 o 


  -1  11   6       13.81        7.16      3.41 o 


   0  11   6       51.79       37.09      5.55 o 


   1  11   6        4.06        7.68      7.95 o 


   2  11   6        0.39        2.16      3.28 o 


   3  11   6        0.85        1.00      4.45 o 


   4  11   6       11.48       11.78      3.86 o 


   5  11   6       22.72       35.47      6.05 o 


  -5  12   6        0.85        4.90      3.13 o 


  -4  12   6      113.52      123.28     10.44 o 


  -3  12   6       51.38       60.17      7.18 o 


  -2  12   6      319.41      327.12     14.39 o 


  -1  12   6      276.54      278.72     18.96 o 


   0  12   6      289.19      287.60     15.63 o 


   1  12   6      273.30      276.57     20.57 o 


   2  12   6       28.14       22.02      5.93 o 


   3  12   6      100.74      100.19     12.11 o 


   4  12   6        6.44        6.45     11.52 o 


  -4  13   6        7.14        8.71      3.85 o 


  -3  13   6        8.65        9.50      3.48 o 


  -2  13   6        0.56        6.87      4.84 o 


  -1  13   6       18.83       23.49      7.65 o 


   0  13   6       19.74       17.80      8.78 o 


   1  13   6       11.84        5.67      4.06 o 


   2  13   6        0.04       -1.10      4.39 o 


 -11   1   7       76.49       72.49      6.34 o 


 -10   1   7        5.18        5.64      2.26 o 


  -9   1   7      194.92      179.50      7.75 o 


  -8   1   7      465.29      470.74     14.32 o 


  -7   1   7      209.61      191.95      8.47 o 


  -6   1   7       69.49       57.86      4.36 o 


  -5   1   7      178.65      134.51      4.67 o 


  -4   1   7     1085.58     1026.57     14.99 o 


  -3   1   7      756.73      649.43     12.75 o 


  -2   1   7     2451.42     2434.70     31.17 o 


  -1   1   7     7620.97     7363.06     65.82 o 


   0   1   7     5389.17     5328.95     49.76 o 


   1   1   7      375.41      343.55      5.89 o 


   2   1   7     5170.53     5363.30     35.69 o 


   3   1   7      354.15      320.27      5.42 o 


   4   1   7      498.53      491.99      9.37 o 


   5   1   7      381.70      391.84     10.66 o 


   6   1   7      231.65      254.18     12.55 o 


   7   1   7      432.20      458.94     18.21 o 


   8   1   7       55.53       74.05     10.27 o 


   9   1   7      138.43      125.25     13.74 o 


 -11   2   7        2.44        1.33      2.47 o 


 -10   2   7      105.76       98.58      6.25 o 


  -9   2   7       43.73       56.16      6.74 o 


  -8   2   7       13.04       12.89      4.25 o 


  -7   2   7        0.34        0.95      1.92 o 


  -6   2   7       51.39       56.73      4.51 o 


  -5   2   7      497.93      485.85     12.10 o 


  -4   2   7       89.85       72.72      3.97 o 


  -3   2   7      782.56      915.68     17.48 o 


  -2   2   7      999.36     1049.74     20.37 o 


  -1   2   7      404.92      382.08      7.03 o 


   0   2   7     2879.41     3217.41     27.88 o 


   1   2   7     1059.08     1178.25     12.25 o 


   2   2   7      153.32      163.67      3.17 o 


   3   2   7      291.31      240.76      6.78 o 


   4   2   7      108.90      119.65      6.22 o 


   5   2   7       16.24       26.41      3.48 o 


   6   2   7       34.39       27.70      3.37 o 


   7   2   7      134.43      133.69      8.63 o 


   8   2   7        5.06       15.36      4.59 o 


   9   2   7        7.50        6.12      4.63 o 


 -11   3   7       11.64        0.74      3.29 o 


 -10   3   7       86.55       94.13      6.77 o 


  -9   3   7       84.90       91.06      5.65 o 


  -8   3   7      257.23      251.44      9.48 o 


  -7   3   7      227.66      239.19      8.67 o 


  -6   3   7     1436.94     1407.96     21.32 o 


  -5   3   7     1190.17     1251.53     36.44 o 


  -4   3   7      455.31      467.47      9.96 o 


  -3   3   7     4494.62     4865.41    180.38 o 


  -2   3   7     5396.41     5625.09    163.72 o 


  -1   3   7     1134.16     1476.40     22.83 o 


   0   3   7     4511.74     4519.17     40.03 o 


   1   3   7     5352.71     5213.70     41.43 o 


   2   3   7     1520.35     1463.83     17.82 o 


   3   3   7     2602.50     2668.32     36.71 o 


   4   3   7     3071.91     3100.03     42.31 o 


   5   3   7     1156.34     1255.78     22.29 o 


   6   3   7       53.28       54.86      5.03 o 


   7   3   7      116.58      146.04      9.05 o 


   8   3   7       78.04       71.32      8.27 o 


   9   3   7       44.83       49.34      7.37 o 


 -10   4   7       91.89       75.67     12.89 o 


  -9   4   7        3.42        0.15      4.69 o 


  -8   4   7      103.89      103.74      6.20 o 


  -7   4   7      573.12      566.91     15.49 o 


  -6   4   7       15.36       11.21      3.33 o 


  -5   4   7     1048.14     1056.39     19.91 o 


  -4   4   7        0.02        7.25      6.57 o 


  -3   4   7      387.87      471.25     23.87 o 


  -2   4   7     1600.44     1673.02     36.49 o 


  -1   4   7       11.72       12.45      2.63 o 


   0   4   7     1290.77     1315.43     18.00 o 


   1   4   7      276.19      309.02      6.57 o 


   2   4   7      505.39      478.74      6.87 o 


   3   4   7      539.86      562.30     14.45 o 


   4   4   7      315.03      326.97     10.22 o 


   5   4   7      355.53      351.50     11.20 o 


   6   4   7       83.30       92.08      6.97 o 


   7   4   7       18.19       22.45      3.64 o 


   8   4   7        7.36        4.12      5.38 o 


   9   4   7        1.30       -2.19      3.88 o 


 -10   5   7        5.91        3.52      4.58 o 


  -9   5   7       31.30       24.75      4.76 o 


  -8   5   7      609.18      618.69     21.32 o 


  -7   5   7      780.75      784.20     22.01 o 


  -6   5   7      325.32      294.86      9.16 o 


  -5   5   7     1610.30     1746.95     35.16 o 


  -4   5   7     2272.06     2219.39     74.14 o 


  -3   5   7       58.64       68.29      2.66 o 


  -2   5   7     1525.26     1607.55     30.68 o 


  -1   5   7     5881.66     6017.69     56.45 o 


   0   5   7     4685.09     4747.01     80.07 o 


   1   5   7       41.96       23.83      2.24 o 


   2   5   7     1808.55     1690.60     16.64 o 


   3   5   7     2261.65     2333.91     35.54 o 


   4   5   7       19.36       18.58      2.85 o 


   5   5   7      717.82      724.38     17.08 o 


   6   5   7      886.53      899.18     42.93 o 


   7   5   7      282.49      280.01     12.99 o 


   8   5   7       73.07       61.49      8.02 o 


 -10   6   7       20.68       28.80      6.98 o 


  -9   6   7        1.81        0.82      4.94 o 


  -8   6   7       61.90       66.86      6.08 o 


  -7   6   7      548.53      518.93     24.61 o 


  -6   6   7      225.16      207.46     11.82 o 


  -5   6   7      923.67      912.10     31.43 o 


  -4   6   7     1005.83      987.81     30.06 o 


  -3   6   7      164.34      162.79      9.35 o 


  -2   6   7       85.53       87.96      4.35 o 


  -1   6   7       35.83       38.08      2.42 o 


   0   6   7      643.45      660.67     14.81 o 


   1   6   7        7.11       18.90      1.96 o 


   2   6   7      897.27      847.97     14.59 o 


   3   6   7      584.93      629.34     14.91 o 


   4   6   7        0.66        1.50      2.51 o 


   5   6   7      236.66      236.95      9.75 o 


   6   6   7       14.16       18.34      3.57 o 


   7   6   7        0.10        5.97      2.64 o 


   8   6   7       35.50       33.96      8.13 o 


  -9   7   7      218.09      230.45     14.80 o 


  -8   7   7        1.88        3.04      2.91 o 


  -7   7   7        1.06        6.42      3.34 o 


  -6   7   7     1095.65     1077.67     38.63 o 


  -5   7   7       84.36       83.55      7.48 o 


  -4   7   7      495.25      471.29     25.34 o 


  -3   7   7     1674.49     1691.43     34.81 o 


  -2   7   7     1498.44     1484.13     32.92 o 


  -1   7   7        2.92        3.15      1.52 o 


   0   7   7      638.30      680.52     15.25 o 


   1   7   7     1747.15     1777.24     28.02 o 


   2   7   7       10.24       12.11      2.78 o 


   3   7   7       55.52       78.16      6.01 o 


   4   7   7      184.96      157.82      7.86 o 


   5   7   7      389.67      411.24     13.41 o 


   6   7   7        1.36        2.54      5.31 o 


   7   7   7       60.07       72.63      7.07 o 


   8   7   7      229.71      238.87     13.20 o 


  -9   8   7       51.14       55.87      9.68 o 


  -8   8   7        2.53        6.14      3.60 o 


  -7   8   7       60.81       49.59      5.63 o 


  -6   8   7       79.11       79.84      6.78 o 


  -5   8   7        4.52        2.19      3.65 o 


  -4   8   7       68.60       75.40      7.37 o 


  -3   8   7      770.47      739.27     34.81 o 


  -2   8   7      844.14      874.39     23.92 o 


  -1   8   7        5.14       13.26      3.56 o 


   0   8   7      433.78      408.66     12.19 o 


   1   8   7       55.77       57.88      3.88 o 


   2   8   7       18.08       23.01      3.81 o 


   3   8   7        1.69        2.35      2.09 o 


   4   8   7       51.27       49.27      4.89 o 


   5   8   7      107.98      118.40      7.47 o 


   6   8   7        7.88       11.91      3.64 o 


   7   8   7       95.21       97.65      8.41 o 


  -8   9   7      266.31      267.94     17.54 o 


  -7   9   7      112.32      119.79      8.80 o 


  -6   9   7       18.67       18.35      4.67 o 


  -5   9   7      291.28      302.30     20.95 o 


  -4   9   7     2296.53     2349.99     56.25 o 


  -3   9   7      596.33      610.66     20.87 o 


  -2   9   7        1.18       -0.25      2.62 o 


  -1   9   7     1592.00     1659.75     49.25 o 


   0   9   7      189.88      208.17     11.27 o 


   1   9   7       64.62       54.75      4.03 o 


   2   9   7      927.08      887.11     25.26 o 


   3   9   7     2010.39     1940.19     36.39 o 


   4   9   7      365.95      339.08     12.50 o 


   5   9   7       24.57       21.75      3.51 o 


   6   9   7      295.27      300.38     14.46 o 


   7   9   7       63.32       62.61      7.13 o 


  -7  10   7       83.09       98.21      9.71 o 


  -6  10   7        0.48       -0.21      2.37 o 


  -5  10   7        0.77        0.98      3.05 o 


  -4  10   7       94.88      113.98      9.93 o 


  -3  10   7      152.47      140.46     10.31 o 


  -2  10   7        4.14        3.29      3.36 o 


  -1  10   7       83.77       88.24      7.99 o 


   0  10   7      125.94      150.83      8.57 o 


   1  10   7        1.37        6.03      4.94 o 


   2  10   7      162.15      178.33     14.93 o 


   3  10   7       23.48       42.89      7.56 o 


   4  10   7        3.27        7.71      3.46 o 


   5  10   7        7.55        1.68      2.60 o 


   6  10   7        1.83        1.33      2.65 o 


  -6  11   7      264.89      261.42     14.97 o 


  -5  11   7       31.91       33.15      4.76 o 


  -4  11   7       17.93       23.10      4.94 o 


  -3  11   7      260.59      289.93     15.37 o 


  -2  11   7      548.92      585.39     24.56 o 


  -1  11   7      132.82      146.27     12.75 o 


   0  11   7        1.20        3.04      2.61 o 


   1  11   7      895.44      892.53     35.50 o 


   2  11   7       67.23       62.36     12.07 o 


   3  11   7        0.86       -0.55      3.65 o 


   4  11   7      204.88      209.07     18.65 o 


   5  11   7       93.15      110.72     17.28 o 


  -5  12   7      145.11      168.71     16.71 o 


  -4  12   7        2.02        1.76      4.03 o 


  -3  12   7       18.77       20.85      5.17 o 


  -2  12   7        1.85        2.50      3.43 o 


  -1  12   7       17.08       26.39      4.91 o 


   0  12   7       33.12       26.36     15.09 o 


   1  12   7        0.03        0.00      3.15 o 


   2  12   7      155.44      165.87     15.85 o 


   3  12   7        4.09        1.37      3.49 o 


   4  12   7       73.16       59.80     13.17 o 


  -3  13   7       27.25       24.80      6.96 o 


  -2  13   7       46.55       61.53      7.55 o 


  -1  13   7      375.25      416.15     25.21 o 


   0  13   7      278.08      295.20     26.34 o 


   1  13   7       54.43       78.45     15.36 o 


   2  13   7       19.94       45.54     12.07 o 


 -11   0   8      128.97      138.25     11.08 o 


 -10   0   8        0.29       -4.15      2.94 o 


  -9   0   8       35.89       38.65      5.45 o 


  -8   0   8     1138.21     1150.13     42.53 o 


  -7   0   8      425.00      474.68     19.52 o 


  -6   0   8      575.07      541.88     39.78 o 


  -5   0   8      583.60      535.91     18.32 o 


  -4   0   8     2273.10     2133.04     54.04 o 


  -3   0   8     2054.10     2142.90     52.18 o 


  -2   0   8      872.10      969.90     21.76 o 


  -1   0   8    14438.77    14488.32    195.67 o 


   0   0   8    17585.67    17429.82    329.36 o 


   1   0   8       76.67       62.80      4.84 o 


   2   0   8     4134.23     4024.59     45.70 o 


   3   0   8     3768.92     3772.84     44.75 o 


   4   0   8        5.91        7.99      2.03 o 


   5   0   8      924.70      948.02     30.46 o 


   6   0   8     1865.27     1961.28     49.29 o 


   7   0   8     1622.14     1578.61     65.87 o 


   8   0   8       15.35        1.65      4.39 o 


   9   0   8      142.69      172.27     23.04 o 


 -11   1   8       31.88       39.94      4.35 o 


 -10   1   8       25.94       29.93      3.76 o 


  -9   1   8        0.20        5.69      2.34 o 


  -8   1   8      322.04      301.15     11.54 o 


  -7   1   8      218.52      216.64      9.13 o 


  -6   1   8        7.97       13.88      2.50 o 


  -5   1   8      113.45      112.02      4.56 o 


  -4   1   8       19.21       39.61      2.13 o 


  -3   1   8       56.39       39.79      3.09 o 


  -2   1   8      513.80      564.85     11.00 o 


  -1   1   8      125.58       98.21      3.37 o 


   0   1   8     1520.62     1427.95     19.07 o 


   1   1   8       18.51       25.75      1.67 o 


   2   1   8      443.02      415.84      6.34 o 


   3   1   8      462.39      486.18     11.04 o 


   4   1   8        1.33        2.33      0.86 o 


   5   1   8      110.68      111.98      5.76 o 


   6   1   8       96.77      102.49      8.55 o 


   7   1   8       21.16       17.62      5.03 o 


   8   1   8       21.79       19.73      6.00 o 


   9   1   8      180.10      190.70     17.06 o 


 -11   2   8        0.48        0.95      2.90 o 


 -10   2   8      131.52      139.80      8.22 o 


  -9   2   8      122.43      124.34      7.37 o 


  -8   2   8        0.37       -0.95      2.77 o 


  -7   2   8      155.48      149.60      7.59 o 


  -6   2   8     1486.91     1441.03     24.82 o 


  -5   2   8      605.95      603.58     20.20 o 


  -4   2   8      366.85      388.04      9.28 o 


  -3   2   8     1329.30     1286.67     44.77 o 


  -2   2   8     4025.74     4113.45     45.41 o 


  -1   2   8       98.50       78.06      3.12 o 


   0   2   8      376.62      400.52      8.14 o 


   1   2   8     3924.51     3930.39     31.47 o 


   2   2   8      386.84      367.48      5.33 o 


   3   2   8       51.49       31.81      1.78 o 


   4   2   8     1197.05     1172.03     21.04 o 


   5   2   8     1735.43     1694.33     29.12 o 


   6   2   8      224.84      231.61     12.11 o 


   7   2   8       31.98       28.89      5.05 o 


   8   2   8      394.74      431.00     38.41 o 


   9   2   8        4.57       19.20      8.23 o 


 -10   3   8        1.19        4.44      2.47 o 


  -9   3   8        2.87        4.48      2.62 o 


  -8   3   8       11.52        6.77      2.07 o 


  -7   3   8       47.99       46.40      4.45 o 


  -6   3   8       17.67       29.94      6.41 o 


  -5   3   8       96.36       81.44      4.85 o 


  -4   3   8      346.34      380.87     15.02 o 


  -3   3   8        5.24        8.11      3.43 o 


  -2   3   8      834.95      816.73     23.07 o 


  -1   3   8        1.34        1.11      1.51 o 


   0   3   8      104.99      104.58      3.40 o 


   1   3   8        8.69       12.93      1.15 o 


   2   3   8       24.47       18.61      1.03 o 


   3   3   8        7.50        9.63      2.15 o 


   4   3   8      507.40      477.87     13.53 o 


   5   3   8      709.24      718.15     17.91 o 


   6   3   8        1.74       -1.08      1.98 o 


   7   3   8      448.80      437.47     20.53 o 


   8   3   8       70.59       67.64     10.06 o 


 -10   4   8        6.61        3.39      3.34 o 


  -9   4   8       82.54       73.17      7.44 o 


  -8   4   8      284.79      296.06     12.08 o 


  -7   4   8      442.75      433.95     11.00 o 


  -6   4   8        9.72        9.37      2.35 o 


  -5   4   8     1266.75     1299.48     35.41 o 


  -4   4   8     4504.83     4697.26    123.41 o 


  -3   4   8       79.73       77.59      7.17 o 


  -2   4   8     2633.67     2883.33     54.36 o 


  -1   4   8     1361.16     1289.18     25.64 o 


   0   4   8      372.07      342.11      9.96 o 


   1   4   8      504.51      512.50     10.83 o 


   2   4   8      605.92      538.78     14.41 o 


   3   4   8     5390.84     5303.65     63.68 o 


   4   4   8       45.32       57.74      6.89 o 


   5   4   8       56.89       63.69      5.26 o 


   6   4   8     1101.12     1065.60     36.95 o 


   7   4   8        0.82        4.94      2.59 o 


   8   4   8        6.34        3.46      2.94 o 


 -10   5   8       12.23       12.55      4.13 o 


  -9   5   8       76.31       70.81      7.39 o 


  -8   5   8       53.45       68.94      7.49 o 


  -7   5   8       28.05       44.02      6.29 o 


  -6   5   8       13.01       12.94      3.25 o 


  -5   5   8      291.77      306.57     13.50 o 


  -4   5   8      340.32      375.95     22.77 o 


  -3   5   8      215.99      194.23     11.83 o 


  -2   5   8      882.20      886.06     32.01 o 


  -1   5   8       13.12        6.84      1.90 o 


   0   5   8       26.11       17.05      1.96 o 


   1   5   8       60.60       56.95      4.87 o 


   2   5   8      759.63      693.35     12.50 o 


   3   5   8      283.88      274.12     10.47 o 


   4   5   8      147.98      159.01      8.38 o 


   5   5   8      481.05      481.04     15.40 o 


   6   5   8        7.80       13.28      3.56 o 


   7   5   8       68.00       69.85      6.89 o 


   8   5   8        0.06       -3.44      6.58 o 


 -10   6   8       95.00      104.58     12.78 o 


  -9   6   8      161.06      167.14     14.93 o 


  -8   6   8        8.79        3.23      2.49 o 


  -7   6   8      238.27      239.73     13.18 o 


  -6   6   8      257.87      256.70     13.30 o 


  -5   6   8        7.47        5.40      6.86 o 


  -4   6   8      166.00      176.77     12.40 o 


  -3   6   8     1289.77     1298.56     29.32 o 


  -2   6   8     1867.34     1726.01     34.25 o 


  -1   6   8      519.94      485.29     13.92 o 


   0   6   8     1595.36     1594.54     24.60 o 


   1   6   8     2330.09     2183.42     35.42 o 


   2   6   8        1.76        0.95      1.23 o 


   3   6   8      137.45      136.29      9.50 o 


   4   6   8      558.26      540.32     16.30 o 


   5   6   8       81.42       85.62      6.86 o 


   6   6   8      142.77      140.12      9.11 o 


   7   6   8      143.87      118.36      8.76 o 


   8   6   8      345.54      343.69     18.85 o 


  -9   7   8       46.08       61.14      9.84 o 


  -8   7   8       19.01       19.20      4.75 o 


  -7   7   8      199.02      178.30     11.81 o 


  -6   7   8       29.15       33.91      5.64 o 


  -5   7   8       41.19       43.09      6.92 o 


  -4   7   8        7.98       12.68      3.46 o 


  -3   7   8      246.16      259.45     12.57 o 


  -2   7   8       29.97       32.60      4.76 o 


  -1   7   8      279.81      269.25     12.18 o 


   0   7   8     1020.63      981.18     18.94 o 


   1   7   8      627.59      620.67     17.45 o 


   2   7   8      267.85      249.46     12.67 o 


   3   7   8      204.80      201.00      9.70 o 


   4   7   8        0.08        4.14      2.69 o 


   5   7   8        3.25        7.10      2.43 o 


   6   7   8       21.45       14.62      4.02 o 


   7   7   8       78.09       96.16      8.08 o 


  -8   8   8      129.08      131.52     10.92 o 


  -7   8   8       85.59       87.93      7.39 o 


  -6   8   8      178.11      158.98      9.63 o 


  -5   8   8      851.20      814.95     25.23 o 


  -4   8   8      403.33      398.87     16.65 o 


  -3   8   8      403.12      446.08     23.54 o 


  -2   8   8      461.27      510.81     18.21 o 


  -1   8   8     1430.03     1423.77     31.98 o 


   0   8   8      367.09      367.72     14.68 o 


   1   8   8      376.76      354.40      9.33 o 


   2   8   8     1531.34     1463.63     30.19 o 


   3   8   8      171.12      166.09      9.31 o 


   4   8   8      270.41      255.32     12.03 o 


   5   8   8      308.85      294.59     12.00 o 


   6   8   8      211.17      207.19     11.75 o 


   7   8   8       43.31       44.04      5.85 o 


  -8   9   8        0.36        4.92      2.86 o 


  -7   9   8       45.53       33.23      6.80 o 


  -6   9   8       11.23       10.86      3.39 o 


  -5   9   8       16.64       18.77      4.41 o 


  -4   9   8      199.95      220.09     12.96 o 


  -3   9   8      132.41      128.37      9.88 o 


  -2   9   8       36.67       35.23      4.96 o 


  -1   9   8       64.57       52.12      6.12 o 


   0   9   8       23.79       22.86      4.74 o 


   1   9   8       20.65       10.94     14.54 o 


   2   9   8       36.03       22.19      6.00 o 


   3   9   8        4.35        8.09      3.39 o 


   4   9   8        5.52        2.44      2.32 o 


   5   9   8       46.88       57.94      6.22 o 


   6   9   8        2.25        7.90      3.10 o 


  -7  10   8       67.48       58.19      9.82 o 


  -6  10   8      144.26      143.64      9.84 o 


  -5  10   8      211.07      202.22     12.99 o 


  -4  10   8      130.94      151.37     11.63 o 


  -3  10   8      354.05      364.25     16.87 o 


  -2  10   8        1.57        1.27      2.91 o 


  -1  10   8       95.16      129.31      9.69 o 


   0  10   8      373.74      408.73     14.65 o 


   1  10   8       17.83       16.28     11.25 o 


   2  10   8      122.76      131.11     13.38 o 


   3  10   8      116.85      101.69     12.03 o 


   4  10   8      159.98      150.46     12.12 o 


   5  10   8        3.14       -0.38      3.77 o 


  -6  11   8        1.29       -0.20      3.08 o 


  -5  11   8        0.03       -0.35      4.44 o 


  -4  11   8       29.16       18.73      4.44 o 


  -3  11   8        0.04       -0.31      2.82 o 


  -2  11   8        4.77        6.47      3.68 o 


  -1  11   8       85.41       90.55      8.51 o 


   0  11   8        0.87        0.15      4.06 o 


   1  11   8        2.84        2.64      7.41 o 


   2  11   8       46.47       61.76      9.50 o 


   3  11   8        2.28        0.18      3.43 o 


   4  11   8        8.75       15.91      5.43 o 


  -5  12   8       58.15       49.49      6.95 o 


  -4  12   8        7.98        9.01      3.78 o 


  -3  12   8      167.94      181.08     12.84 o 


  -2  12   8      396.55      387.55     18.64 o 


  -1  12   8      239.04      257.83     14.86 o 


   0  12   8      166.74      187.78     16.85 o 


   1  12   8      331.51      290.66     20.94 o 


   2  12   8      154.16      162.73     15.85 o 


   3  12   8        0.67       -3.29      4.94 o 


  -2  13   8        8.38        5.41      3.51 o 


  -1  13   8       12.59       15.81      6.56 o 


   0  13   8       13.05       13.17      8.23 o 


   1  13   8       15.18       18.10      7.13 o 


 -11   1   9       51.51       44.86      5.47 o 


 -10   1   9       39.40       46.06      4.33 o 


  -9   1   9      209.74      202.23      9.17 o 


  -8   1   9      470.59      496.10     20.99 o 


  -7   1   9      154.39      164.45      7.99 o 


  -6   1   9      147.17      172.34      7.68 o 


  -5   1   9      281.94      313.46      7.21 o 


  -4   1   9      950.53      926.32     14.86 o 


  -3   1   9     1014.31     1005.32     18.77 o 


  -2   1   9      804.43      825.17     14.72 o 


  -1   1   9     1595.63     1654.22     18.66 o 


   0   1   9      390.48      408.09      9.17 o 


   1   1   9      607.22      584.69     11.00 o 


   2   1   9      262.49      257.23      5.01 o 


   3   1   9     1063.29     1060.28     16.01 o 


   4   1   9       61.90       61.65      3.83 o 


   5   1   9      165.53      146.52      8.36 o 


   6   1   9      203.95      197.24     11.72 o 


   7   1   9      105.60       95.03      8.64 o 


   8   1   9      143.03      124.87     17.01 o 


 -10   2   9       51.95       58.07      5.63 o 


  -9   2   9       14.51       10.09      2.48 o 


  -8   2   9       16.50        8.79      3.09 o 


  -7   2   9        1.10        3.98      2.00 o 


  -6   2   9       38.18       37.45      3.84 o 


  -5   2   9       94.49       88.33      4.17 o 


  -4   2   9       71.85       71.82      3.88 o 


  -3   2   9       20.43       10.81      1.90 o 


  -2   2   9      482.22      455.75     12.32 o 


  -1   2   9      493.25      461.56      9.54 o 


   0   2   9      261.59      240.55      8.67 o 


   1   2   9       76.57       87.47      3.49 o 


   2   2   9       91.28       78.06      2.50 o 


   3   2   9       49.42       61.47      3.39 o 


   4   2   9       13.08       16.69      2.60 o 


   5   2   9      128.80      130.07      6.47 o 


   6   2   9        1.25       -1.54      2.56 o 


   7   2   9        3.31        3.67      2.82 o 


   8   2   9       29.18       36.54      7.95 o 


 -10   3   9      127.43      128.75     12.59 o 


  -9   3   9       20.58       30.59      4.16 o 


  -8   3   9       25.53       22.25      4.09 o 


  -7   3   9      366.81      373.46     12.34 o 


  -6   3   9     1223.47     1163.87     22.19 o 


  -5   3   9      739.84      708.76     15.26 o 


  -4   3   9      682.12      654.44     28.00 o 


  -3   3   9     1187.46     1223.76     48.85 o 


  -2   3   9      965.20      917.17     25.87 o 


  -1   3   9       10.53       13.74      1.97 o 


   0   3   9      219.92      217.49      5.25 o 


   1   3   9     3592.96     3605.49     29.99 o 


   2   3   9      769.13      793.33     11.07 o 


   3   3   9     1068.39     1077.65     28.44 o 


   4   3   9     1024.50     1012.10     21.34 o 


   5   3   9      549.99      538.49     17.38 o 


   6   3   9       94.65       78.48      7.44 o 


   7   3   9       20.61       21.33      4.56 o 


   8   3   9      158.26      169.56     15.91 o 


 -10   4   9       35.43       36.21      7.37 o 


  -9   4   9       19.12       19.70      4.34 o 


  -8   4   9        1.77        9.80      3.63 o 


  -7   4   9      119.86       99.89      7.12 o 


  -6   4   9        7.01        6.15      2.95 o 


  -5   4   9      384.03      332.29     18.85 o 


  -4   4   9        0.07       14.26      5.04 o 


  -3   4   9      109.28      102.87      8.53 o 


  -2   4   9       61.41       75.30      6.95 o 


  -1   4   9       84.11       78.28      5.91 o 


   0   4   9      420.61      410.98     11.37 o 


   1   4   9       49.47       55.10      3.37 o 


   2   4   9      214.57      234.86      6.59 o 


   3   4   9       61.31       60.36      5.39 o 


   4   4   9       44.40       46.61      4.90 o 


   5   4   9        0.09       -2.94      2.20 o 


   6   4   9      186.67      189.96     12.67 o 


   7   4   9      130.41      112.58     10.76 o 


   8   4   9        0.02       -6.09      4.06 o 


 -10   5   9        0.23       -7.26      4.84 o 


  -9   5   9       16.95       23.17      4.75 o 


  -8   5   9      571.53      531.05     20.12 o 


  -7   5   9      195.78      194.20     16.56 o 


  -6   5   9        6.37       -0.81      2.85 o 


  -5   5   9      862.68      828.02     33.20 o 


  -4   5   9     1262.02     1282.31     35.32 o 


  -3   5   9       37.84       37.16      5.78 o 


  -2   5   9      639.29      646.84     18.81 o 


  -1   5   9     3406.36     3554.72     54.23 o 


   0   5   9     1168.31     1177.72     18.09 o 


   1   5   9      385.77      410.29     10.71 o 


   2   5   9      279.77      308.88     13.41 o 


   3   5   9      724.62      734.63     18.18 o 


   4   5   9      231.48      229.48     10.22 o 


   5   5   9        2.83        6.64      3.09 o 


   6   5   9      752.27      753.86     29.13 o 


   7   5   9      292.97      275.93     41.70 o 


   8   5   9        5.14       -0.41      5.76 o 


  -9   6   9        2.13        4.25      3.39 o 


  -8   6   9        0.81        0.55      2.85 o 


  -7   6   9      347.30      318.28     21.74 o 


  -6   6   9        7.09        9.42      3.58 o 


  -5   6   9       74.41       69.83      8.53 o 


  -4   6   9      130.56      126.45     33.19 o 


  -3   6   9       37.95       39.06      5.33 o 


  -2   6   9      218.07      229.24     11.30 o 


  -1   6   9       48.84       48.52      5.08 o 


   0   6   9       56.07       66.54      4.15 o 


   1   6   9        2.75        4.82      1.42 o 


   2   6   9       42.83       52.81      6.40 o 


   3   6   9       13.51       23.45      3.49 o 


   4   6   9      291.08      287.73     11.86 o 


   5   6   9      198.76      210.13     12.59 o 


   6   6   9       38.47       33.98      5.20 o 


   7   6   9       27.05       28.83     15.64 o 


  -9   7   9      144.35      137.16     14.35 o 


  -8   7   9        0.29        4.73      4.45 o 


  -7   7   9      108.02      111.42      9.38 o 


  -6   7   9      678.64      697.33     23.31 o 


  -5   7   9       14.91        9.84      3.23 o 


  -4   7   9        2.04        2.19      3.49 o 


  -3   7   9      908.62      899.89     25.06 o 


  -2   7   9      540.69      535.08     18.26 o 


  -1   7   9      124.69      114.49     13.54 o 


   0   7   9      274.97      284.57     13.40 o 


   1   7   9      760.60      766.13     15.49 o 


   2   7   9       99.42       95.60      6.61 o 


   3   7   9      252.67      252.35     11.20 o 


   4   7   9      185.09      184.17      9.82 o 


   5   7   9      179.12      178.25     10.08 o 


   6   7   9        6.50        0.55      2.63 o 


   7   7   9       15.04       22.10      5.23 o 


  -8   8   9        3.44        3.40      3.75 o 


  -7   8   9       81.92       76.11      7.10 o 


  -6   8   9        3.54        4.50      2.95 o 


  -5   8   9        7.22        7.22      4.75 o 


  -4   8   9      549.60      533.72     22.46 o 


  -3   8   9       27.65       34.42      5.20 o 


  -2   8   9        6.57        3.36      3.12 o 


  -1   8   9       16.53       27.75      4.49 o 


   0   8   9      167.87      198.72     10.76 o 


   1   8   9      116.36      128.68     10.02 o 


   2   8   9       31.23       23.95      8.84 o 


   3   8   9      149.07      146.43      8.95 o 


   4   8   9        7.43        8.63      2.69 o 


   5   8   9       31.25       34.58      4.96 o 


   6   8   9        0.94        1.95      3.25 o 


  -8   9   9      168.72      133.81     13.67 o 


  -7   9   9       38.43       37.67      5.40 o 


  -6   9   9        9.46       10.15      2.92 o 


  -5   9   9      501.51      485.95     29.40 o 


  -4   9   9     1007.44     1061.98     35.31 o 


  -3   9   9       99.06       85.50      9.07 o 


  -2   9   9      182.26      174.91     11.04 o 


  -1   9   9      619.40      657.23     27.07 o 


   0   9   9      340.30      338.57     14.91 o 


   1   9   9       32.89       16.76      5.76 o 


   2   9   9     1102.35     1154.09     52.41 o 


   3   9   9     1334.00     1441.68     38.07 o 


   4   9   9      179.14      198.65     13.65 o 


   5   9   9       58.65       50.81      7.26 o 


   6   9   9      130.24      144.04     17.01 o 


  -7  10   9       14.57       15.64      3.99 o 


  -6  10   9       21.60       20.06      5.94 o 


  -5  10   9        2.02        6.96      3.69 o 


  -4  10   9       95.51       87.75     13.18 o 


  -3  10   9       54.68       48.15      6.37 o 


  -2  10   9      104.33      123.96      9.74 o 


  -1  10   9        1.63       -1.30      2.82 o 


   0  10   9       33.10       29.26     10.42 o 


   1  10   9       97.46      126.85     13.38 o 


   2  10   9       53.91       61.74     11.52 o 


   3  10   9        0.90        4.25      8.23 o 


   4  10   9        0.48        4.37      3.77 o 


   5  10   9        9.52        4.56      3.67 o 


  -6  11   9       71.37       67.76      8.99 o 


  -5  11   9        8.23       11.85      3.66 o 


  -4  11   9       14.55       16.35      4.24 o 


  -3  11   9      278.52      276.09     15.53 o 


  -2  11   9      410.41      377.03     17.97 o 


  -1  11   9        1.99        8.36      3.64 o 


   0  11   9      237.97      215.13     14.45 o 


   1  11   9      363.77      397.04     24.04 o 


   2  11   9       41.25       46.23      9.11 o 


   3  11   9       33.41       39.47      8.12 o 


   4  11   9      155.35      142.10     21.95 o 


  -4  12   9        8.44       12.99      4.19 o 


  -3  12   9       19.88       22.78      5.55 o 


  -2  12   9        8.66       10.62      6.03 o 


  -1  12   9        2.31        6.41      5.00 o 


   0  12   9       80.86       83.34     19.48 o 


   1  12   9       33.73       22.31      6.85 o 


   2  12   9       34.88       34.47      8.12 o 


 -10   0  10       15.50       12.75      3.34 o 


  -9   0  10       50.09       27.35      6.03 o 


  -8   0  10      897.96      864.23     29.91 o 


  -7   0  10      166.51      168.08     11.60 o 


  -6   0  10       34.47       25.13      4.35 o 


  -5   0  10      434.77      399.51     15.82 o 


  -4   0  10     1129.93     1040.45     22.97 o 


  -3   0  10       74.79       69.68      9.88 o 


  -2   0  10      465.86      462.04     15.43 o 


  -1   0  10     9842.71     9179.52    132.32 o 


   0   0  10     2083.92     2056.80     39.80 o 


   1   0  10      231.43      279.79      9.98 o 


   2   0  10      871.63      867.34     16.61 o 


   3   0  10      130.27      139.13      6.27 o 


   4   0  10       77.16       60.64      7.17 o 


   5   0  10      136.23      128.92     11.40 o 


   6   0  10     1566.68     1553.05     51.05 o 


   7   0  10      307.55      277.62     26.88 o 


   8   0  10       28.33       25.24      8.78 o 


 -10   1  10       26.34       26.21      4.56 o 


  -9   1  10        2.24        3.71      2.17 o 


  -8   1  10      235.97      239.92     11.17 o 


  -7   1  10      203.91      211.89      9.21 o 


  -6   1  10       47.40       43.58      4.27 o 


  -5   1  10        1.50        0.52      1.12 o 


  -4   1  10       64.90       74.80      4.75 o 


  -3   1  10      116.89      141.27      7.50 o 


  -2   1  10       15.56       17.12      1.87 o 


  -1   1  10      336.28      367.27      8.73 o 


   0   1  10      211.55      241.25      7.32 o 


   1   1  10      245.12      229.81      6.99 o 


   2   1  10       21.34       20.87      1.68 o 


   3   1  10       67.84       52.88      2.80 o 


   4   1  10        0.08        0.91      1.57 o 


   5   1  10       14.30       11.41      3.80 o 


   6   1  10        1.80        4.02      2.85 o 


   7   1  10        0.04        6.45      3.69 o 


   8   1  10       53.38       26.10      7.68 o 


 -10   2  10      143.64      152.36      9.91 o 


  -9   2  10       88.50       96.92      8.63 o 


  -8   2  10       55.75       63.77      6.59 o 


  -7   2  10      206.05      199.59      8.81 o 


  -6   2  10     1341.10     1262.11     31.53 o 


  -5   2  10      145.23      130.69      5.37 o 


  -4   2  10       21.29       19.22      3.41 o 


  -3   2  10      912.34      887.53     21.53 o 


  -2   2  10      319.06      317.03      6.63 o 


  -1   2  10      221.02      237.97      6.64 o 


   0   2  10       67.64       51.94      3.51 o 


   1   2  10     1448.95     1355.50     15.47 o 


   2   2  10        8.09        7.08      1.04 o 


   3   2  10        5.48        6.91      1.79 o 


   4   2  10      613.37      607.29     14.21 o 


   5   2  10       30.42       27.30      6.21 o 


   6   2  10       16.00        6.02      4.27 o 


   7   2  10        1.16       -0.18      2.85 o 


   8   2  10       75.42       81.42     11.23 o 


 -10   3  10       14.08       13.06      4.50 o 


  -9   3  10       23.55       27.68      4.30 o 


  -8   3  10       10.48       12.68      3.53 o 


  -7   3  10      147.11      139.56      9.51 o 


  -6   3  10        0.41        6.44      3.46 o 


  -5   3  10       11.10        8.74      2.13 o 


  -4   3  10      665.80      651.74     23.87 o 


  -3   3  10      112.52      126.39      7.50 o 


  -2   3  10      138.31      129.52      5.20 o 


  -1   3  10        0.41        0.23      0.78 o 


   0   3  10      213.82      201.44      5.98 o 


   1   3  10      101.36      103.81      3.91 o 


   2   3  10       69.73       60.99      2.53 o 


   3   3  10      180.30      182.37      8.25 o 


   4   3  10        4.72        6.96      2.51 o 


   5   3  10      156.05      154.26      7.41 o 


   6   3  10        1.81        4.88      3.43 o 


   7   3  10       13.30       17.63      3.85 o 


   8   3  10        2.53        2.66      8.23 o 


 -10   4  10        2.51       -2.22      2.68 o 


  -9   4  10       28.65       33.55      5.45 o 


  -8   4  10      326.18      308.76     17.88 o 


  -7   4  10      267.19      265.83     13.77 o 


  -6   4  10        7.87        2.84      3.08 o 


  -5   4  10     1102.56     1075.40     66.41 o 


  -4   4  10     2092.83     2131.74     48.53 o 


  -3   4  10       56.46       62.54      6.78 o 


  -2   4  10      372.96      418.89     14.64 o 


  -1   4  10      763.69      807.64     17.97 o 


   0   4  10      302.27      289.09      6.80 o 


   1   4  10       37.85       44.23      2.65 o 


   2   4  10      798.79      816.45     19.02 o 


   3   4  10     1548.92     1483.29     28.05 o 


   4   4  10       35.87       39.62      4.18 o 


   5   4  10       12.51        9.37      3.80 o 


   6   4  10      184.07      189.09     14.16 o 


   7   4  10        7.33        8.02      4.06 o 


   8   4  10        0.66       -8.78      7.13 o 


 -10   5  10        9.99       17.69      8.78 o 


  -9   5  10       49.87       47.80      6.44 o 


  -8   5  10       73.53       83.12      7.23 o 


  -7   5  10      123.52      114.16      9.29 o 


  -6   5  10       11.47       10.11      3.26 o 


  -5   5  10      500.21      504.94     33.20 o 


  -4   5  10       40.78       65.37      9.05 o 


  -3   5  10        2.15        2.38      2.89 o 


  -2   5  10      895.11      916.98     26.93 o 


  -1   5  10      363.15      361.58     14.35 o 


   0   5  10       60.47       61.10      5.63 o 


   1   5  10       17.77        9.09      1.89 o 


   2   5  10      435.35      409.23     11.74 o 


   3   5  10        0.98        5.22      2.55 o 


   4   5  10      109.38      119.50     11.72 o 


   5   5  10      169.13      153.88      9.01 o 


   6   5  10        4.94        6.53      4.06 o 


   7   5  10      114.90      141.21     52.12 o 


  -9   6  10      145.70      136.73     10.96 o 


  -8   6  10        9.48        4.03      3.26 o 


  -7   6  10       27.92       39.21      8.59 o 


  -6   6  10      178.47      170.10     16.69 o 


  -5   6  10        0.95        1.60      4.21 o 


  -4   6  10        3.16        4.58      3.28 o 


  -3   6  10      841.93      785.49     36.56 o 


  -2   6  10     1279.13     1257.91     29.86 o 


  -1   6  10      491.35      605.56     18.79 o 


   0   6  10      577.66      626.11     16.56 o 


   1   6  10      877.36      884.37     24.72 o 


   2   6  10      124.67      133.73      6.94 o 


   3   6  10        5.98        5.23      2.37 o 


   4   6  10      205.73      202.28     10.17 o 


   5   6  10      213.81      212.87     10.88 o 


   6   6  10        4.89        9.57      3.12 o 


   7   6  10      138.65      119.79     13.28 o 


  -9   7  10       67.07       72.19      8.29 o 


  -8   7  10       17.37       21.72      4.96 o 


  -7   7  10      136.40      149.50     17.01 o 


  -6   7  10       18.46       20.15      4.70 o 


  -5   7  10       69.89       77.01      7.59 o 


  -4   7  10       17.09       13.25      3.85 o 


  -3   7  10      603.34      535.79     19.34 o 


  -2   7  10       24.60       25.17      4.32 o 


  -1   7  10       21.11       19.33      4.04 o 


   0   7  10      500.03      502.18     17.20 o 


   1   7  10       10.75        9.60      3.84 o 


   2   7  10      175.67      195.67     10.63 o 


   3   7  10       81.23       76.52      6.81 o 


   4   7  10      234.20      191.69     10.26 o 


   5   7  10        9.57        9.43      3.01 o 


   6   7  10        1.02        3.04      2.42 o 


   7   7  10       36.91       44.99     10.97 o 


  -8   8  10      104.21      109.73     10.58 o 


  -7   8  10       63.21       65.71      6.69 o 


  -6   8  10      143.74      124.65      9.01 o 


  -5   8  10      153.02      171.22     11.66 o 


  -4   8  10      424.01      395.35     20.24 o 


  -3   8  10      276.71      250.18     13.46 o 


  -2   8  10       36.22       39.07      7.14 o 


  -1   8  10      746.38      793.77     23.57 o 


   0   8  10      505.77      564.71     18.94 o 


   1   8  10      272.05      336.89     16.47 o 


   2   8  10      508.78      536.17     21.42 o 


   3   8  10      404.02      409.87     18.99 o 


   4   8  10      228.18      227.31     14.36 o 


   5   8  10      115.60      110.45     10.32 o 


   6   8  10      104.59      112.93     13.81 o 


  -7   9  10       40.51       41.22      7.13 o 


  -6   9  10        8.15        8.36      3.13 o 


  -5   9  10       10.01       10.63      4.41 o 


  -4   9  10        3.26       10.22      4.11 o 


  -3   9  10      166.16      163.83     11.15 o 


  -2   9  10        3.77        4.74      2.70 o 


  -1   9  10       76.68       64.05     10.44 o 


   0   9  10       53.92       61.84      6.50 o 


   1   9  10       17.52       21.98      5.78 o 


   2   9  10      127.92      112.58     12.60 o 


   3   9  10       19.68       23.16      5.49 o 


   4   9  10        0.01        2.87      3.31 o 


   5   9  10        8.06        4.61      3.70 o 


  -7  10  10       12.44       19.48      6.21 o 


  -6  10  10      119.94      131.89     10.44 o 


  -5  10  10      143.26      141.19     13.15 o 


  -4  10  10       83.89       77.30      8.28 o 


  -3  10  10       11.97        9.14      3.18 o 


  -2  10  10       44.28       46.49      6.19 o 


  -1  10  10       74.05       76.88      7.87 o 


   0  10  10       12.50       16.14      5.93 o 


   1  10  10       83.61       98.72     22.77 o 


   2  10  10      104.54      104.81     12.73 o 


   3  10  10       86.64       80.53     10.84 o 


   4  10  10       23.32       26.65      5.77 o 


  -5  11  10        0.12       -2.06      3.18 o 


  -4  11  10       23.82       15.76      4.56 o 


  -3  11  10        8.55        6.37      4.48 o 


  -2  11  10       46.56       41.10      6.07 o 


  -1  11  10        6.76        7.87      4.45 o 


   0  11  10        2.78        1.06      3.25 o 


   1  11  10      109.87      109.57     22.22 o 


   2  11  10       13.31        8.92      8.23 o 


   3  11  10        0.02       -1.19      4.45 o 


  -4  12  10       20.62       14.36      5.15 o 


  -3  12  10      138.38      132.89     11.22 o 


  -2  12  10      233.18      233.29     14.67 o 


  -1  12  10       60.63       60.17      9.84 o 


   0  12  10      206.31      208.92     18.40 o 


   1  12  10      213.83      202.45     26.34 o 


 -10   1  11       15.45        9.52      3.64 o 


  -9   1  11      183.98      175.34     14.54 o 


  -8   1  11      248.31      235.04     13.01 o 


  -7   1  11      116.05      102.64      6.45 o 


  -6   1  11      165.84      128.37      6.68 o 


  -5   1  11       98.70       97.48      4.77 o 


  -4   1  11      778.38      809.77     16.31 o 


  -3   1  11      441.89      516.39     18.23 o 


  -2   1  11      589.59      602.72     11.49 o 


  -1   1  11     1291.86     1355.58     19.86 o 


   0   1  11      115.35      125.62      5.53 o 


   1   1  11       23.20       26.35      2.42 o 


   2   1  11       87.90       78.26      4.55 o 


   3   1  11       23.21       26.41      2.61 o 


   4   1  11       42.87       47.50      4.18 o 


   5   1  11        9.71        9.49      2.72 o 


   6   1  11       94.03       94.81      7.59 o 


   7   1  11      138.09      138.20     11.15 o 


   8   1  11        3.60        7.51      8.23 o 


 -10   2  11       22.31       20.23      4.15 o 


  -9   2  11        1.59        2.44      3.46 o 


  -8   2  11        0.98        2.95      2.95 o 


  -7   2  11        4.91        6.88      2.91 o 


  -6   2  11       23.47       35.20      5.24 o 


  -5   2  11      232.24      213.00      6.91 o 


  -4   2  11       63.75       58.47      3.67 o 


  -3   2  11       25.19       28.07      1.76 o 


  -2   2  11      568.20      597.25     15.18 o 


  -1   2  11      266.92      278.19     11.08 o 


   0   2  11       50.16       55.08      5.84 o 


   1   2  11      101.90       98.08      4.00 o 


   2   2  11      116.23      118.65      3.86 o 


   3   2  11        1.72        1.84      1.39 o 


   4   2  11        0.12        4.40      2.33 o 


   5   2  11       25.48       28.31      4.27 o 


   6   2  11       15.34       19.70      5.96 o 


   7   2  11      106.03       94.38      9.17 o 


   8   2  11        0.24        4.94      6.03 o 


 -10   3  11       66.04       75.49      8.34 o 


  -9   3  11        0.45       -4.89      3.26 o 


  -8   3  11       10.61       12.68      3.46 o 


  -7   3  11      183.53      180.07     10.96 o 


  -6   3  11      658.40      647.06     20.73 o 


  -5   3  11      252.65      223.97     11.40 o 


  -4   3  11      353.37      383.85     18.24 o 


  -3   3  11      862.12      971.22     35.61 o 


  -2   3  11      511.27      537.54     12.00 o 


  -1   3  11       22.17       15.25      1.59 o 


   0   3  11      114.46      130.56      6.05 o 


   1   3  11     1224.47     1184.26     17.66 o 


   2   3  11      335.06      309.25      6.91 o 


   3   3  11      266.57      233.97      9.73 o 


   4   3  11      682.03      670.68     17.64 o 


   5   3  11      314.60      329.59     13.99 o 


   6   3  11        2.61       -1.01      3.04 o 


   7   3  11        4.47        6.73      3.59 o 


 -10   4  11       17.25       15.39      4.17 o 


  -9   4  11        8.65       -4.94      4.66 o 


  -8   4  11        0.28        8.79      3.69 o 


  -7   4  11      121.71      129.58      9.82 o 


  -6   4  11       42.20       48.51      5.68 o 


  -5   4  11      198.70      240.14     19.48 o 


  -4   4  11        0.16        1.04      3.43 o 


  -3   4  11       93.68      105.99      9.88 o 


  -2   4  11        1.87        0.50      2.41 o 


  -1   4  11       15.76       18.03      2.92 o 


   0   4  11      833.23      853.18     18.82 o 


   1   4  11        5.79        7.84      1.69 o 


   2   4  11      140.06      134.08      6.57 o 


   3   4  11      122.10      121.96      7.28 o 


   4   4  11      102.12       98.58      7.36 o 


   5   4  11      131.89      129.03      8.03 o 


   6   4  11        0.72        0.04      3.24 o 


   7   4  11       51.92       49.15      6.80 o 


  -9   5  11       26.46       17.01      5.27 o 


  -8   5  11      392.53      364.34     14.86 o 


  -7   5  11       28.93       25.60      4.83 o 


  -6   5  11       13.46       16.19      3.73 o 


  -5   5  11      489.00      492.39     22.49 o 


  -4   5  11      328.63      330.22     17.46 o 


  -3   5  11        1.06       -1.59      3.05 o 


  -2   5  11      188.62      205.52     10.96 o 


  -1   5  11     1817.55     1952.12     37.32 o 


   0   5  11      725.27      743.22     18.03 o 


   1   5  11       25.38       16.32      2.07 o 


   2   5  11      339.70      308.59     10.42 o 


   3   5  11      587.73      560.51     16.60 o 


   4   5  11        1.65        2.03      2.03 o 


   5   5  11       58.78       59.41      7.13 o 


   6   5  11      621.89      633.52     23.37 o 


   7   5  11       93.58       95.02     11.60 o 


  -9   6  11       18.04       22.75      4.98 o 


  -8   6  11       24.39       26.53      5.13 o 


  -7   6  11      156.54      169.79     11.82 o 


  -6   6  11        0.26        2.83      3.38 o 


  -5   6  11       52.00       43.62      8.23 o 


  -4   6  11       85.36       96.55      8.16 o 


  -3   6  11       21.83       33.09      5.01 o 


  -2   6  11      127.21      130.44      8.94 o 


  -1   6  11       12.33       10.88      4.03 o 


   0   6  11       42.53       40.78      4.55 o 


   1   6  11       15.96       20.24      4.34 o 


   2   6  11      216.84      223.90     11.10 o 


   3   6  11       36.90       44.77      4.75 o 


   4   6  11       40.39       38.43      4.68 o 


   5   6  11      207.57      203.06     12.27 o 


   6   6  11       11.26       13.55      6.25 o 


   7   6  11       28.60       39.50     10.97 o 


  -9   7  11       71.49       69.08      9.06 o 


  -8   7  11        0.64        3.69      3.23 o 


  -7   7  11      112.53      113.63      9.97 o 


  -6   7  11      345.26      356.76     23.82 o 


  -5   7  11       40.29       45.39      6.21 o 


  -4   7  11       21.17       22.08      5.66 o 


  -3   7  11      567.48      580.37     20.46 o 


  -2   7  11       88.95       77.06      9.37 o 


  -1   7  11        1.86        2.62      3.85 o 


   0   7  11      153.31      146.49      9.31 o 


   1   7  11      419.87      438.52     18.45 o 


   2   7  11        0.94        2.55      2.72 o 


   3   7  11      125.47      103.49      9.35 o 


   4   7  11      245.11      278.10     15.52 o 


   5   7  11      115.80      140.54     11.11 o 


   6   7  11       23.43       14.99      4.32 o 


  -8   8  11        2.65        4.61      3.96 o 


  -7   8  11      112.25      115.57      9.05 o 


  -6   8  11        7.84        4.54      2.60 o 


  -5   8  11       35.47       34.19      5.89 o 


  -4   8  11      499.99      499.99     20.04 o 


  -3   8  11       14.03        9.73      3.63 o 


  -2   8  11       47.99       46.45      5.89 o 


  -1   8  11       23.22       26.18      4.70 o 


   0   8  11      144.61      135.14      9.24 o 


   1   8  11       10.39        2.27      5.19 o 


   2   8  11        0.01        9.35      4.05 o 


   3   8  11      128.90      116.00     15.31 o 


   4   8  11       27.34       13.24      4.51 o 


   5   8  11       44.38       44.38      6.74 o 


  -7   9  11       19.82        5.45      3.15 o 


  -6   9  11        0.37        0.53      2.47 o 


  -5   9  11      457.87      444.98     20.04 o 


  -4   9  11      473.46      478.31     26.99 o 


  -3   9  11       20.49       23.46      4.91 o 


  -2   9  11       48.30       55.00      6.78 o 


  -1   9  11      377.22      400.52     18.36 o 


   0   9  11       15.47       13.37      5.38 o 


   1   9  11        3.92       17.34      5.39 o 


   2   9  11      846.05      900.08     60.36 o 


   3   9  11      688.07      729.63     27.38 o 


   4   9  11       53.41       45.89      9.74 o 


   5   9  11       42.14       35.66     10.97 o 


  -6  10  11       29.08       29.35      4.89 o 


  -5  10  11        0.02       -1.08      3.46 o 


  -4  10  11       83.40       92.40      9.10 o 


  -3  10  11       10.19       14.55      4.19 o 


  -2  10  11       92.96      100.15      9.23 o 


  -1  10  11        0.24       -0.02      4.75 o 


   0  10  11       53.72       99.62     14.54 o 


   1  10  11       79.43       49.79     16.18 o 


   2  10  11       17.36       12.03      4.94 o 


   3  10  11       27.39       41.70      8.51 o 


   4  10  11        0.36        0.00      6.58 o 


  -5  11  11        2.60        3.29      4.40 o 


  -4  11  11        3.80        0.47      3.53 o 


  -3  11  11      280.08      303.86     16.72 o 


  -2  11  11      120.61      131.38     11.05 o 


  -1  11  11        7.61       -0.90      4.21 o 


   0  11  11      121.19      155.59     15.08 o 


   1  11  11      185.19      192.16     17.65 o 


   2  11  11        2.43        4.79      4.15 o 


  -3  12  11       23.31       18.10      7.68 o 


  -2  12  11       13.41       33.47     12.62 o 


   0  12  11       37.92       18.65      8.78 o 


 -10   0  12       96.49       97.66     17.01 o 


  -9   0  12       61.99       51.57     12.07 o 


  -8   0  12      705.36      788.53     44.45 o 


  -7   0  12       47.75       47.27      6.46 o 


  -6   0  12        2.13       11.78      3.55 o 


  -5   0  12      685.71      722.31     38.41 o 


  -4   0  12     1190.93     1249.17     87.00 o 


  -3   0  12       84.08       85.59     12.07 o 


  -2   0  12      608.49      683.14     37.86 o 


  -1   0  12    10848.45    11139.39    254.35 o 


   1   0  12      143.21      136.25      7.77 o 


   2   0  12     2447.76     2407.24     34.62 o 


   3   0  12      148.12      180.64     12.62 o 


   4   0  12        1.29        1.59      2.31 o 


   5   0  12      357.38      344.35     20.13 o 


   6   0  12     1184.34     1165.99     45.83 o 


   7   0  12      163.64      164.62     15.13 o 


 -10   1  12        9.97        3.54      4.21 o 


  -9   1  12       41.64       51.37      8.53 o 


  -8   1  12      347.20      354.84     15.84 o 


  -7   1  12      283.08      283.75     13.46 o 


  -6   1  12       79.62       76.53      7.31 o 


  -5   1  12        0.23        1.46      1.16 o 


  -4   1  12      598.10      559.97     13.52 o 


  -3   1  12      136.07      140.03      8.38 o 


  -2   1  12      500.36      479.47     11.05 o 


  -1   1  12     1099.24     1023.89     17.31 o 


   0   1  12      821.97      798.92     15.52 o 


   1   1  12      885.39      858.74     14.58 o 


   2   1  12        3.79        6.31      1.32 o 


   3   1  12      263.83      264.60      8.12 o 


   4   1  12       22.89       15.54      3.16 o 


   5   1  12      113.23      111.64      8.15 o 


   6   1  12        4.48        3.70      2.76 o 


   7   1  12       11.87       21.21      5.27 o 


 -10   2  12      184.79      187.89     15.45 o 


  -9   2  12       16.89       14.93      7.60 o 


  -8   2  12       98.48       98.16      8.52 o 


  -7   2  12      213.15      218.36     12.02 o 


  -6   2  12     1056.05     1094.59     27.55 o 


  -5   2  12      131.80      125.13      6.90 o 


  -4   2  12        1.15        5.70      2.71 o 


  -3   2  12     2382.92     2391.94     55.29 o 


  -2   2  12        1.81        1.91      1.74 o 


  -1   2  12      303.31      270.10      8.32 o 


   0   2  12      572.36      548.80     13.00 o 


   1   2  12     1416.08     1390.86     19.67 o 


   2   2  12       95.67       80.56      3.35 o 


   3   2  12       10.88       11.63      1.95 o 


   4   2  12     1073.61     1086.02     22.14 o 


   5   2  12       12.16       12.96      3.09 o 


   6   2  12       84.13       84.95     10.23 o 


   7   2  12       53.14       63.08     11.80 o 


 -10   3  12       10.03       10.29      3.77 o 


  -9   3  12       28.00       29.60      5.45 o 


  -8   3  12        0.69        0.97      2.65 o 


  -7   3  12      241.85      231.65     12.84 o 


  -6   3  12      201.67      224.93     12.32 o 


  -5   3  12      192.30      177.73     13.77 o 


  -4   3  12      800.89      769.40     28.84 o 


  -3   3  12      230.37      209.80     10.52 o 


  -2   3  12      426.40      413.83     10.91 o 


  -1   3  12       32.67       34.42      3.42 o 


   0   3  12      343.03      349.41     10.43 o 


   1   3  12        0.40        1.43      1.11 o 


   2   3  12      116.77      126.13      5.95 o 


   3   3  12      670.47      616.08     16.71 o 


   4   3  12        1.44        5.92      2.73 o 


   5   3  12      228.80      217.93     10.87 o 


   6   3  12       45.78       38.85      5.79 o 


   7   3  12       42.76       40.40      6.21 o 


  -9   4  12       21.38       12.47      8.57 o 


  -8   4  12      480.50      458.96     20.37 o 


  -7   4  12       31.45       21.13      4.34 o 


  -6   4  12       24.62       17.04      3.95 o 


  -5   4  12     1442.33     1422.98     40.93 o 


  -4   4  12      424.77      413.98     19.98 o 


  -3   4  12        6.22        8.49      3.67 o 


  -2   4  12      188.64      192.05     10.52 o 


  -1   4  12      487.08      487.03     15.44 o 


   0   4  12       10.02       15.44      3.40 o 


   1   4  12       31.87       22.33      2.95 o 


   2   4  12     1303.10     1291.73     22.94 o 


   3   4  12     1023.92     1035.16     23.06 o 


   4   4  12        3.59        2.14      2.20 o 


   5   4  12      136.21      144.98     14.81 o 


   6   4  12      258.19      247.49     14.38 o 


   7   4  12        0.41        4.94      4.06 o 


  -9   5  12       68.42       48.83      8.33 o 


  -8   5  12       11.51        7.70      3.65 o 


  -7   5  12      144.85      137.55     10.51 o 


  -6   5  12       21.50       22.68      4.51 o 


  -5   5  12       18.63       17.07      5.14 o 


  -4   5  12      269.33      275.71     16.29 o 


  -3   5  12       84.36       70.92      7.15 o 


  -2   5  12      478.28      428.70     19.23 o 


  -1   5  12       17.40       23.29      3.91 o 


   0   5  12      255.95      252.44     10.38 o 


   1   5  12      138.04      137.84      9.69 o 


   2   5  12      159.44      197.79     10.30 o 


   3   5  12       99.63       91.96      6.80 o 


   4   5  12       18.17       21.28      3.67 o 


   5   5  12      221.84      249.35     14.08 o 


   6   5  12        1.11       12.23      3.85 o 


  -9   6  12       25.39       14.87      6.03 o 


  -8   6  12       23.26       26.42      5.26 o 


  -7   6  12       72.32       82.04      8.46 o 


  -6   6  12       51.49       63.38      7.16 o 


  -5   6  12        0.67        0.88      2.89 o 


  -4   6  12        6.09        1.66      3.21 o 


  -3   6  12      512.54      499.74     18.71 o 


  -2   6  12      222.98      189.67     11.20 o 


  -1   6  12        2.16        6.45      3.39 o 


   0   6  12      305.47      266.31     11.13 o 


   1   6  12      190.93      178.34     11.60 o 


   2   6  12        1.42        1.39      2.45 o 


   3   6  12        0.93        4.59      3.55 o 


   4   6  12      252.03      261.85     14.70 o 


   5   6  12      154.90      158.52     11.77 o 


   6   6  12       10.93       11.43      4.02 o 


  -8   7  12       11.03        6.54      4.02 o 


  -7   7  12       14.62       17.25      4.88 o 


  -6   7  12       15.96       17.77      4.27 o 


  -5   7  12       91.81       68.98      9.61 o 


  -4   7  12       44.55       61.94      7.27 o 


  -3   7  12      198.50      204.07     12.12 o 


  -2   7  12      147.28      112.36     12.18 o 


  -1   7  12        1.40       -0.20      2.75 o 


   0   7  12       73.37       66.21      7.20 o 


   1   7  12      107.65      110.14      9.49 o 


   2   7  12      235.78      214.87     11.61 o 


   3   7  12       39.78       47.76      8.02 o 


   4   7  12       74.14       78.64      8.46 o 


   5   7  12       23.96       26.48      5.46 o 


  -8   8  12       38.38       36.92      8.28 o 


  -7   8  12       45.66       44.09      5.79 o 


  -6   8  12      185.40      180.46     12.93 o 


  -5   8  12      109.57      113.68      9.97 o 


  -4   8  12      176.35      197.44     12.85 o 


  -3   8  12       50.08       61.40      9.56 o 


  -2   8  12       31.31       33.98      5.26 o 


  -1   8  12      251.88      215.86     12.25 o 


   0   8  12      179.02      144.61     13.56 o 


   1   8  12       60.37       46.24      9.09 o 


   2   8  12      268.10      262.95     15.52 o 


   3   8  12      193.43      193.17     13.47 o 


   4   8  12       81.19       91.97      9.59 o 


   5   8  12       56.09       53.83      9.11 o 


  -7   9  12       12.82       11.72      4.26 o 


  -6   9  12        3.56        8.71      4.31 o 


  -5   9  12        3.25       11.38      4.02 o 


  -4   9  12        8.48        9.58      4.07 o 


  -3   9  12       74.26       65.42      7.54 o 


  -2   9  12        0.61        1.83      2.79 o 


  -1   9  12        5.95       14.20      4.90 o 


   0   9  12      125.86      114.47     15.36 o 


   1   9  12        1.23        0.41      3.46 o 


   2   9  12       22.87       23.07      6.71 o 


   3   9  12       16.46       29.52      8.69 o 


   4   9  12       32.62       38.40      6.80 o 


  -6  10  12       62.68       59.37      8.08 o 


  -5  10  12       76.29       63.57      8.06 o 


  -4  10  12      114.70      124.27     12.22 o 


  -3  10  12        0.77        0.57      3.30 o 


  -2  10  12       32.34       32.38      9.18 o 


  -1  10  12       24.42       54.18     13.44 o 


   0  10  12        9.35       12.62      9.60 o 


   1  10  12       52.10       47.49      8.72 o 


   2  10  12       47.67       47.48      9.11 o 


   3  10  12        3.39        9.88      6.03 o 


  -4  11  12       19.31       26.90      5.52 o 


  -3  11  12        1.97        6.19      3.59 o 


  -2  11  12       24.88       29.00      8.23 o 


  -1  11  12        0.55        2.55     10.15 o 


   0  11  12        4.32        0.46      4.75 o 


   1  11  12       33.84       44.21     14.26 o 


 -10   1  13       39.06       36.12      8.12 o 


  -9   1  13       62.77       61.23      9.29 o 


  -8   1  13      106.28      148.11     13.77 o 


  -7   1  13        1.46        2.00      3.45 o 


  -6   1  13        2.98        8.58      3.92 o 


  -5   1  13       11.34       10.61      2.47 o 


  -4   1  13        1.23        2.64      2.51 o 


  -3   1  13      693.57      674.69     25.02 o 


  -2   1  13        2.23        5.19      2.77 o 


  -1   1  13      818.09      810.96     15.76 o 


   0   1  13      480.71      498.03     11.15 o 


   1   1  13        6.58        5.87      1.43 o 


   2   1  13      844.56      849.94     13.52 o 


   3   1  13       61.55       53.25      4.86 o 


   4   1  13      221.91      198.38     10.15 o 


   5   1  13       56.54       50.54      6.75 o 


   6   1  13       76.91       66.74      8.10 o 


   7   1  13      116.28      125.32     11.17 o 


 -10   2  13       15.44       35.11     10.97 o 


  -9   2  13        2.37        1.85      4.21 o 


  -8   2  13       18.77       23.02      4.91 o 


  -7   2  13       16.66       21.66      4.41 o 


  -6   2  13       34.42       43.00      6.03 o 


  -5   2  13        2.08        3.09      2.01 o 


  -4   2  13       84.56       73.35      7.93 o 


  -3   2  13      254.69      252.07     12.00 o 


  -2   2  13        4.83        0.49      1.50 o 


  -1   2  13      273.14      250.67      7.79 o 


   0   2  13      760.87      758.21     17.80 o 


   1   2  13       24.69       32.25      2.68 o 


   2   2  13        7.89       13.22      2.78 o 


   3   2  13       18.27       26.06      4.14 o 


   4   2  13       18.92       19.71      3.46 o 


   5   2  13        9.58        6.88      2.80 o 


   6   2  13       28.03       19.28     10.97 o 


   7   2  13       44.33       30.10      6.95 o 


  -9   3  13        9.79       -0.20      3.14 o 


  -8   3  13        0.61        4.62      5.38 o 


  -7   3  13       92.49      109.75      9.03 o 


  -6   3  13      116.26      119.61     12.55 o 


  -5   3  13      491.49      525.95     23.86 o 


  -4   3  13       11.17        7.21      2.88 o 


  -3   3  13      106.27       94.13      7.48 o 


  -2   3  13      184.50      190.20     10.65 o 


  -1   3  13       39.34       41.13      3.95 o 


   0   3  13      196.93      217.75      8.49 o 


   1   3  13      968.87     1030.90     19.71 o 


   2   3  13      552.45      521.38     12.80 o 


   3   3  13      155.06      153.14      8.41 o 


   4   3  13      492.82      505.97     19.14 o 


   5   3  13      227.52      218.90     11.21 o 


   6   3  13        2.16        6.15      2.91 o 


  -9   4  13       10.34       11.25      3.91 o 


  -8   4  13        6.08       17.09      4.49 o 


  -7   4  13        0.43       -3.46      3.55 o 


  -6   4  13       18.75       21.22      4.41 o 


  -5   4  13      252.06      214.28     15.32 o 


  -4   4  13       36.92       35.12      6.59 o 


  -3   4  13       32.31       24.66      5.14 o 


  -2   4  13      304.50      333.84     14.49 o 


  -1   4  13       50.82       58.99      5.31 o 


   0   4  13       17.76       14.68      2.71 o 


   1   4  13        0.01        1.99      1.75 o 


   2   4  13      352.20      359.35     13.86 o 


   3   4  13       16.01       21.04      3.73 o 


   4   4  13      125.78      120.70      9.98 o 


   5   4  13      186.36      196.79     10.81 o 


   6   4  13        5.95        4.83      3.65 o 


  -9   5  13       53.86       48.36      7.04 o 


  -8   5  13       56.70       69.55      8.08 o 


  -7   5  13       94.45      101.96      9.24 o 


  -6   5  13       17.32       16.96      4.26 o 


  -5   5  13      277.11      303.47     32.37 o 


  -4   5  13      360.90      382.11     19.98 o 


  -3   5  13       16.18       16.40      3.98 o 


  -2   5  13      308.05      313.69     14.26 o 


  -1   5  13      646.40      723.94     21.66 o 


   0   5  13      532.18      508.75     19.01 o 


   1   5  13        1.01       -0.90      2.85 o 


   2   5  13       71.99       85.72      7.09 o 


   3   5  13      532.24      526.34     20.34 o 


   4   5  13       19.88       12.52      4.24 o 


   5   5  13       68.13       66.66     14.54 o 


   6   5  13      528.23      556.52     22.81 o 


  -8   6  13        5.73       19.20      6.21 o 


  -7   6  13       95.97       73.39      9.89 o 


  -6   6  13        8.17       -1.33      3.26 o 


  -5   6  13        1.29       -1.83      4.06 o 


  -4   6  13       96.55       89.87      8.20 o 


  -3   6  13       11.50        5.74      3.81 o 


  -2   6  13       20.73       16.13      3.71 o 


  -1   6  13        9.50       15.69      4.58 o 


   0   6  13      307.53      328.81     12.66 o 


   1   6  13       21.20       12.71      4.76 o 


   2   6  13       60.60       57.63      6.12 o 


   3   6  13      169.68      187.61     12.68 o 


   4   6  13       46.11       60.78      7.40 o 


   5   6  13      127.86      123.42     18.93 o 


  -8   7  13        7.22       11.02      3.76 o 


  -7   7  13      155.86      164.07     13.57 o 


  -6   7  13      164.84      196.55     16.07 o 


  -5   7  13        5.37        8.07      3.36 o 


  -4   7  13       39.18       56.46      6.91 o 


  -3   7  13      330.95      377.49     17.06 o 


  -2   7  13      254.20      252.69     13.60 o 


  -1   7  13        0.78       -0.60      2.61 o 


   0   7  13      100.74      135.88     12.73 o 


   1   7  13      332.16      332.88     15.79 o 


   2   7  13       91.07       95.81      8.01 o 


   3   7  13       51.60       50.75      7.17 o 


   4   7  13      178.93      193.96     13.52 o 


   5   7  13       16.42       19.62      6.56 o 


  -7   8  13       13.07       13.16      3.91 o 


  -6   8  13        3.06        3.09      3.41 o 


  -5   8  13       67.59       69.23      8.27 o 


  -4   8  13      133.83      156.35     11.61 o 


  -3   8  13       17.08       14.58      3.99 o 


  -2   8  13       59.06       62.29      7.56 o 


  -1   8  13       14.19       17.64      5.23 o 


   0   8  13      127.34      146.49     21.12 o 


   1   8  13       16.30       13.56      3.95 o 


   2   8  13        4.93        3.65      3.85 o 


   3   8  13      109.33      124.78     11.14 o 


   4   8  13        5.88        5.60      4.76 o 


  -6   9  13       42.13       51.96      7.42 o 


  -5   9  13      358.35      388.05     19.37 o 


  -4   9  13      265.20      273.05     15.88 o 


  -3   9  13        5.27        3.20      3.23 o 


  -2   9  13       94.12      107.56     12.93 o 


  -1   9  13      401.80      413.12     24.41 o 


   0   9  13        3.99        5.49      7.13 o 


   1   9  13       21.69       26.45      5.46 o 


   2   9  13      819.44      899.14     48.29 o 


   3   9  13      330.64      339.11     18.99 o 


  -5  10  13       16.02       12.71      4.94 o 


  -4  10  13      141.35      121.87     11.11 o 


  -3  10  13        0.14       -1.07      3.46 o 


  -2  10  13       65.28       73.99     10.78 o 


  -1  10  13       27.27       28.77     12.89 o 


   0  10  13       39.06       38.18      7.76 o 


   1  10  13       95.74      118.66     11.29 o 


   2  10  13        0.04       15.36      8.23 o 


  -3  11  13      319.76      288.05     26.34 o 


  -9   0  14      222.16      185.99     23.04 o 


  -8   0  14      314.91      313.84     29.08 o 


  -7   0  14        5.55        4.94      7.13 o 


  -6   0  14        0.73        7.13      5.49 o 


  -5   0  14     1086.40     1098.73     50.49 o 


  -4   0  14       48.38       66.38     12.07 o 


  -3   0  14      214.42      230.26     14.35 o 


  -2   0  14     2461.49     2438.25     83.46 o 


  -1   0  14      820.03      864.11     32.42 o 


   0   0  14      311.86      358.63     11.95 o 


   1   0  14      138.45      130.59      7.19 o 


   2   0  14      967.40      966.08     33.03 o 


   3   0  14       46.44       37.40      6.46 o 


   4   0  14        0.88        4.66      2.56 o 


   5   0  14      909.12      943.86     53.23 o 


   6   0  14      490.08      430.51     25.18 o 


  -9   1  14        2.67       13.80      5.93 o 


  -8   1  14      342.82      332.83     21.14 o 


  -7   1  14       28.65       28.90      6.85 o 


  -6   1  14      337.72      314.06     27.98 o 


  -5   1  14       25.97       24.73      3.88 o 


  -4   1  14      403.82      405.85     20.39 o 


  -3   1  14      264.39      258.48     12.46 o 


  -2   1  14       95.46       88.68      5.10 o 


  -1   1  14     1197.09     1168.40     20.36 o 


   0   1  14        0.19        4.22      1.55 o 


   1   1  14      106.95      117.83      5.04 o 


   2   1  14       94.06       83.41      4.56 o 


   3   1  14      170.96      175.03      8.33 o 


   4   1  14       58.76       48.47      7.16 o 


   5   1  14        2.34        5.07      3.13 o 


   6   1  14       22.01       14.75      4.73 o 


  -9   2  14        3.97        2.24      4.21 o 


  -8   2  14       34.34       23.88      6.56 o 


  -7   2  14      680.02      626.08     21.63 o 


  -6   2  14      109.80      103.29      8.55 o 


  -5   2  14       25.49       30.04      4.51 o 


  -4   2  14      229.17      230.52     11.84 o 


  -3   2  14      473.14      461.56     16.89 o 


  -2   2  14       43.06       49.47      5.59 o 


  -1   2  14      144.99      145.96      6.22 o 


   0   2  14     1324.16     1338.68     23.35 o 


   1   2  14       19.67       24.21      2.65 o 


   2   2  14        1.10        2.38      1.94 o 


   3   2  14      262.55      237.29     13.15 o 


   4   2  14      204.11      206.71      9.83 o 


   5   2  14       28.27       31.03      4.55 o 


   6   2  14       21.39       23.44      6.63 o 


  -9   3  14       45.00       26.80      6.78 o 


  -8   3  14      132.21      126.52     10.18 o 


  -7   3  14       42.72       45.85      6.44 o 


  -6   3  14       75.14       74.12     10.23 o 


  -5   3  14      293.24      303.10     42.25 o 


  -4   3  14      200.16      205.77     11.29 o 


  -3   3  14        9.87        9.23      3.26 o 


  -2   3  14      279.35      259.18     12.55 o 


  -1   3  14      180.94      151.38      7.40 o 


   0   3  14        0.11        0.66      1.75 o 


   1   3  14      321.20      312.83     10.49 o 


   2   3  14      124.11      112.86      6.87 o 


   3   3  14        1.76        3.12      2.69 o 


   4   3  14       22.42       18.03      3.50 o 


   5   3  14       66.27       75.89      7.34 o 


   6   3  14        8.63        3.57      3.81 o 


  -9   4  14       68.47       70.82      9.84 o 


  -8   4  14      173.03      176.70     12.32 o 


  -7   4  14        1.76        3.02      5.11 o 


  -6   4  14       59.53       47.66      6.09 o 


  -5   4  14      849.38      834.89     69.97 o 


  -4   4  14      197.72      220.59     15.32 o 


  -3   4  14       73.42       89.25      9.31 o 


  -2   4  14      743.23      778.23     23.36 o 


  -1   4  14      286.97      335.47     13.46 o 


   0   4  14       16.01       14.11      3.56 o 


   1   4  14      188.67      158.32     10.38 o 


   2   4  14      809.32      778.71     21.24 o 


   3   4  14      251.19      227.18     12.92 o 


   4   4  14       20.49       20.30      5.61 o 


   5   4  14      107.47      109.21      9.86 o 


   6   4  14       92.50       91.62     15.91 o 


  -8   5  14        2.90       12.00      3.60 o 


  -7   5  14       25.60       18.74      4.25 o 


  -6   5  14       34.46       27.29      4.88 o 


  -5   5  14       22.67       29.33      6.58 o 


  -4   5  14      168.44      164.13     13.58 o 


  -3   5  14      139.40      137.01     15.81 o 


  -2   5  14       49.94       71.07      8.51 o 


  -1   5  14        0.08       -0.60      2.45 o 


   0   5  14       17.16       15.95      3.23 o 


   1   5  14        2.85       -0.20      3.05 o 


   2   5  14       40.41       45.30      5.52 o 


   3   5  14      202.91      235.96     17.19 o 


   4   5  14       13.75       12.88      5.61 o 


   5   5  14       37.46       38.64      7.64 o 


  -8   6  14       14.92        4.96      6.31 o 


  -7   6  14       14.10       20.42      5.05 o 


  -6   6  14       36.26       33.11      8.23 o 


  -5   6  14        8.03        1.60      4.21 o 


  -4   6  14      132.36      136.61     10.54 o 


  -3   6  14      497.79      494.68     19.70 o 


  -2   6  14      266.24      301.13     14.82 o 


  -1   6  14      451.41      487.40     18.50 o 


   0   6  14      279.76      310.64     15.81 o 


   1   6  14      241.05      223.00     13.50 o 


   2   6  14        0.84        3.76      2.57 o 


   3   6  14       18.91       22.95      5.17 o 


   4   6  14      197.71      206.57     13.54 o 


   5   6  14       12.96       17.01      8.23 o 


  -7   7  14       34.24       42.80      7.18 o 


  -6   7  14        3.88       15.21      4.83 o 


  -5   7  14       12.97        6.00      3.69 o 


  -4   7  14       13.91       12.09      4.24 o 


  -3   7  14       24.86       29.52      7.09 o 


  -2   7  14       66.29       70.63      7.56 o 


  -1   7  14        1.14        1.66      2.41 o 


   0   7  14       41.94       63.05      9.29 o 


   1   7  14       44.07       39.25      5.39 o 


   2   7  14       27.38       28.97      4.98 o 


   3   7  14       50.58       44.18      6.67 o 


   4   7  14       17.19       16.56      6.10 o 


  -7   8  14       67.98       59.25     13.72 o 


  -6   8  14      128.22      124.63     11.34 o 


  -5   8  14       81.33      105.06     10.22 o 


  -4   8  14      251.08      266.09     15.52 o 


  -3   8  14      135.86      156.18     11.55 o 


  -2   8  14       99.05      127.09     10.95 o 


  -1   8  14      374.81      420.99     24.23 o 


   0   8  14      138.09      153.53     14.45 o 


   1   8  14      234.79      231.66     15.10 o 


   2   8  14      268.57      290.95     18.33 o 


   3   8  14      144.98      149.29     19.77 o 


  -6   9  14       29.95       14.81      8.78 o 


  -5   9  14        0.75        5.17      3.71 o 


  -4   9  14       20.46       34.97      6.64 o 


  -3   9  14      122.14      114.10     10.25 o 


  -2   9  14        2.54        8.31      5.00 o 


  -1   9  14        0.99       17.59      6.71 o 


   0   9  14       44.26       44.97      8.51 o 


   1   9  14       24.88       22.56      5.67 o 


   2   9  14       11.82       15.28     13.44 o 


  -4  10  14       29.95       18.10      7.13 o 


  -3  10  14       17.52       44.97      8.04 o 


  -2  10  14       61.23       87.52     12.22 o 


  -1  10  14       12.24        5.99      4.94 o 


   0  10  14       53.36       64.78     10.47 o 


   1  10  14       81.61      106.43     19.20 o 


  -9   1  15      167.63      161.88     15.71 o 


  -8   1  15       92.28       94.19     12.07 o 


  -7   1  15      138.89      134.02     23.32 o 


  -6   1  15      178.70      213.76     16.07 o 


  -5   1  15       96.56      116.18      8.78 o 


  -4   1  15      826.45      848.42     28.59 o 


  -3   1  15      140.57      138.19     10.07 o 


  -2   1  15      899.44      874.48     20.32 o 


  -1   1  15      389.54      356.20     10.13 o 


   0   1  15       59.78       46.54      3.50 o 


   1   1  15      339.41      319.25      8.40 o 


   2   1  15       25.52       33.66      3.86 o 


   3   1  15      251.69      264.97     12.32 o 


   4   1  15       40.11       44.74      5.41 o 


   5   1  15       86.31      113.42     13.38 o 


   6   1  15      109.15      153.15     15.13 o 


  -9   2  15        1.08       -0.05      4.94 o 


  -8   2  15        1.75        3.02      6.86 o 


  -7   2  15       32.18       34.84      7.76 o 


  -6   2  15        0.14       10.04      4.97 o 


  -5   2  15      134.48      130.44      9.43 o 


  -4   2  15       15.53       26.46      6.24 o 


  -3   2  15        0.07        1.44      2.95 o 


  -2   2  15      457.90      459.03     22.02 o 


  -1   2  15       13.62       19.60      3.04 o 


   0   2  15       34.55       27.47      2.89 o 


   1   2  15       25.14       23.73      3.23 o 


   2   2  15        0.02        2.30      2.02 o 


   3   2  15        8.04       11.00      3.10 o 


   4   2  15        0.08       -0.11      4.11 o 


   5   2  15       39.42       39.92      6.14 o 


  -9   3  15        0.20       10.42      7.68 o 


  -8   3  15       14.60        3.94      7.95 o 


  -7   3  15      156.64      130.08     10.32 o 


  -6   3  15      185.25      179.96     11.61 o 


  -5   3  15      164.90      185.60     14.73 o 


  -4   3  15      216.25      220.87     15.98 o 


  -3   3  15      349.90      343.16     15.19 o 


  -2   3  15      216.46      221.24     10.61 o 


  -1   3  15        6.89        2.92      1.79 o 


   0   3  15      650.47      639.25     16.13 o 


   1   3  15      450.99      446.70     15.58 o 


   2   3  15      159.89      150.65     13.47 o 


   3   3  15      574.23      580.43     27.71 o 


   4   3  15      214.99      206.37     13.20 o 


   5   3  15       95.59      102.14      9.58 o 


  -8   4  15        0.47        2.64      2.98 o 


  -7   4  15       43.52       30.51      4.78 o 


  -6   4  15       38.79       33.37      5.63 o 


  -5   4  15        9.98       23.59      6.59 o 


  -4   4  15        4.14       12.27      4.84 o 


  -3   4  15        7.21        8.85      3.47 o 


  -2   4  15       12.32       13.34      3.73 o 


  -1   4  15       34.79       40.16      4.60 o 


   0   4  15      326.70      309.72     12.36 o 


   1   4  15      132.61      138.53     10.15 o 


   2   4  15        1.38        0.69      2.94 o 


   3   4  15       63.19       59.30      9.06 o 


   4   4  15       36.84       14.49      9.33 o 


   5   4  15        0.90       -0.67      3.14 o 


  -8   5  15      107.32      100.77      8.37 o 


  -7   5  15        8.47        7.53      3.77 o 


  -6   5  15       20.63       25.47      6.39 o 


  -5   5  15      455.42      453.19     23.86 o 


  -4   5  15       53.15       46.44      7.50 o 


  -3   5  15       34.28       42.54      8.21 o 


  -2   5  15      484.45      522.03     26.20 o 


  -1   5  15      761.66      773.36     23.83 o 


   0   5  15      284.34      284.42     14.93 o 


   1   5  15       98.42      101.12      8.95 o 


   2   5  15      668.22      669.08     20.80 o 


   3   5  15      101.10      110.43      9.78 o 


   4   5  15        7.52       19.07      6.46 o 


   5   5  15      338.34      361.57     31.27 o 


  -7   6  15       57.97       67.80      8.29 o 


  -6   6  15        9.17        9.73      4.45 o 


  -5   6  15        4.58        1.26      3.56 o 


  -4   6  15      119.64       88.45      8.86 o 


  -3   6  15       20.83       36.20      5.91 o 


  -2   6  15       25.60       26.42      5.06 o 


  -1   6  15       92.16      105.71      8.76 o 


   0   6  15        8.27        8.16      3.37 o 


   1   6  15       28.02       21.24      6.33 o 


   2   6  15       21.44       24.41      4.55 o 


   3   6  15      142.71      133.51     13.40 o 


   4   6  15       41.48       45.48     12.34 o 


  -7   7  15      110.39      113.86     20.03 o 


  -6   7  15      103.19      102.65     12.17 o 


  -5   7  15       19.94       12.80      3.75 o 


  -4   7  15       35.92       45.14      6.67 o 


  -3   7  15      568.73      568.25     22.27 o 


  -2   7  15       20.76       17.03      5.18 o 


  -1   7  15       33.47       27.98      6.59 o 


   0   7  15      497.46      520.28     26.74 o 


   1   7  15      171.74      171.05     14.97 o 


   2   7  15       12.54        9.85      4.60 o 


   3   7  15       29.35       33.58      5.91 o 


  -6   8  15        0.06        2.66      3.55 o 


  -5   8  15       35.37       34.62      6.34 o 


  -4   8  15      209.38      241.34     15.07 o 


  -3   8  15        1.03       10.35      4.51 o 


  -2   8  15       90.10       72.56      7.97 o 


  -1   8  15      121.19      125.80     13.57 o 


   0   8  15       56.41       69.99     13.72 o 


   1   8  15       36.03       42.82      6.74 o 


   2   8  15       89.33       91.03     10.06 o 


   3   8  15       81.30       68.58     14.26 o 


  -5   9  15      312.38      330.84     30.72 o 


  -4   9  15      155.98      144.46     12.19 o 


  -3   9  15        0.40        1.87      3.14 o 


  -2   9  15      193.76      193.89     17.50 o 


  -1   9  15      355.04      370.20     24.04 o 


   0   9  15        6.19        3.03     15.91 o 


   1   9  15      159.80      184.49     16.85 o 


  -8   0  16      197.33      253.47     26.88 o 


  -7   0  16        8.85        8.78      7.13 o 


  -6   0  16       71.55       63.64     13.17 o 


  -5   0  16      752.97      786.97     53.50 o 


  -4   0  16      676.16      681.50     40.06 o 


  -3   0  16       69.34       69.32      8.51 o 


  -2   0  16     1118.43     1090.16     34.48 o 


  -1   0  16     3478.43     3400.90     56.12 o 


   0   0  16       60.72       92.10      6.72 o 


   1   0  16      330.00      334.76     13.04 o 


   2   0  16      937.93      975.36     28.37 o 


   3   0  16      139.19      134.18     13.17 o 


   4   0  16       14.33       12.07      7.68 o 


   5   0  16      257.70      259.51     29.08 o 


  -8   1  16      190.68      199.62     17.23 o 


  -7   1  16       48.63       58.35      9.60 o 


  -6   1  16       29.01       23.46      6.31 o 


  -5   1  16       23.27       20.30      4.13 o 


  -4   1  16      164.41      160.58      9.19 o 


  -3   1  16       16.74       25.09      4.59 o 


  -2   1  16       41.21       57.14      6.49 o 


  -1   1  16      251.45      236.27      9.62 o 


   0   1  16      153.20      152.34      6.02 o 


   1   1  16      193.37      199.09      7.65 o 


   2   1  16        2.96        2.10      2.61 o 


   3   1  16       87.68       89.42      7.66 o 


   4   1  16        4.52        9.02      5.36 o 


   5   1  16       49.13       50.86      9.35 o 


  -8   2  16        0.26        5.60      6.31 o 


  -7   2  16      370.05      409.19     38.96 o 


  -6   2  16      396.75      426.75     23.47 o 


  -5   2  16        5.63        8.34      3.91 o 


  -4   2  16      295.74      278.30     18.20 o 


  -3   2  16      922.10      918.52     26.29 o 


  -2   2  16       76.34       84.62      7.65 o 


  -1   2  16       27.53       25.24      3.19 o 


   0   2  16      567.08      573.81     13.81 o 


   1   2  16      853.02      903.27     20.57 o 


   2   2  16        3.52       -0.35      2.42 o 


   3   2  16       98.62      119.41      9.90 o 


   4   2  16      442.87      455.03     41.58 o 


   5   2  16        1.99        8.68      8.50 o 


  -8   3  16       11.27       14.21      5.39 o 


  -7   3  16        3.40        5.12     10.97 o 


  -6   3  16       75.98      106.43     18.93 o 


  -5   3  16        0.85        6.88      5.07 o 


  -4   3  16      180.98      163.16     13.53 o 


  -3   3  16       41.52       51.21      7.80 o 


  -2   3  16       17.14       27.48      5.07 o 


  -1   3  16       33.61       31.78      4.12 o 


   0   3  16       82.69       87.93      6.09 o 


   1   3  16        5.31        2.04      2.53 o 


   2   3  16        7.75       11.23      4.04 o 


   3   3  16      230.30      229.02     19.84 o 


   4   3  16        8.66       13.17      4.29 o 


   5   3  16       61.58       84.89     10.78 o 


  -8   4  16      163.74      209.16     47.73 o 


  -7   4  16       24.66       33.66      6.21 o 


  -6   4  16       94.35      119.61     10.06 o 


  -5   4  16      607.05      688.36     29.88 o 


  -4   4  16      277.38      254.93     17.45 o 


  -3   4  16       77.39       75.16      7.91 o 


  -2   4  16      448.82      422.83     17.89 o 


  -1   4  16      324.72      331.10     13.44 o 


   0   4  16      118.83      115.32      9.46 o 


   1   4  16      185.97      204.96     11.14 o 


   2   4  16      542.94      579.49     21.30 o 


   3   4  16      452.77      441.30     25.14 o 


   4   4  16        2.35       -2.51      3.42 o 


  -7   5  16       38.00       44.62      6.62 o 


  -6   5  16        1.75        2.63      2.98 o 


  -5   5  16        3.15        8.23      5.14 o 


  -4   5  16       25.32       32.70      5.79 o 


  -3   5  16        5.12        2.14      3.37 o 


  -2   5  16      144.73      138.14     10.47 o 


  -1   5  16        2.27        0.67      3.21 o 


   0   5  16        0.06        2.65      2.88 o 


   1   5  16       51.45       40.00      6.73 o 


   2   5  16       19.41       17.36      5.31 o 


   3   5  16        1.70        7.11     10.15 o 


   4   5  16        0.38       -0.50      4.21 o 


  -7   6  16       43.41       47.97      8.57 o 


  -6   6  16        6.87        6.13      4.46 o 


  -5   6  16        4.67        5.13      3.58 o 


  -4   6  16       99.78      116.71     10.28 o 


  -3   6  16      192.54      203.02     19.53 o 


  -2   6  16      249.37      233.68     13.70 o 


  -1   6  16      123.24      131.88     13.28 o 


   0   6  16      203.10      165.57     12.20 o 


   1   6  16       94.21      103.75      8.52 o 


   2   6  16       17.91       16.81      4.20 o 


   3   6  16       90.96       92.70     12.40 o 


  -6   7  16        0.04       -7.39      5.67 o 


  -5   7  16        0.44       -4.44      3.77 o 


  -4   7  16       18.38       28.23      5.73 o 


  -3   7  16       20.66       29.91      6.14 o 


  -2   7  16        0.17       -3.36      3.26 o 


  -1   7  16        2.92        4.54      4.39 o 


   0   7  16       32.89       45.26      8.15 o 


   1   7  16       24.35       29.23      5.46 o 


   2   7  16        0.34        5.25      3.78 o 


   3   7  16       24.04       30.17      9.88 o 


  -5   8  16       63.00       74.61     14.26 o 


  -4   8  16       76.88       67.34      8.35 o 


  -3   8  16       65.29       61.31     11.22 o 


  -2   8  16      101.77       97.14     13.17 o 


  -1   8  16      138.88      128.40     14.16 o 


   0   8  16      176.75      222.24     18.40 o 


   1   8  16      234.02      247.17     15.94 o 


  -2   9  16        0.82        2.74      5.49 o 


  -1   9  16        7.44        2.19      4.94 o 


   0   9  16        0.38        3.29      4.94 o 


  -8   1  17       22.39       39.85      8.28 o 


  -7   1  17       48.47       49.10      8.53 o 


  -6   1  17       71.36       77.01     10.62 o 


  -5   1  17       59.31       45.73      5.97 o 


  -4   1  17      213.01      190.44     11.92 o 


  -3   1  17      281.82      271.30     17.00 o 


  -2   1  17      356.26      377.54     18.76 o 


  -1   1  17      357.49      387.12     11.75 o 


   0   1  17      136.88      160.50      6.81 o 


   1   1  17      145.79      158.59      9.94 o 


   2   1  17       99.05       96.85      7.76 o 


   3   1  17       30.96       23.68      7.22 o 


   4   1  17       86.05       76.92      9.10 o 


  -7   2  17       28.66       37.13      8.15 o 


  -6   2  17        0.20        1.31     10.97 o 


  -5   2  17        5.71        6.34      3.26 o 


  -4   2  17        0.44        4.63      3.37 o 


  -3   2  17        6.35       15.28      4.27 o 


  -2   2  17        4.30        2.98      2.65 o 


  -1   2  17        0.01       -0.30      2.13 o 


   0   2  17        0.32        3.84      2.51 o 


   1   2  17        8.23       11.52      3.18 o 


   2   2  17        0.09       -0.01      3.09 o 


   3   2  17        8.60        8.84      3.80 o 


   4   2  17       10.58       17.02      5.63 o 


  -7   3  17      111.26      108.42     12.57 o 


  -6   3  17      107.24       80.96      8.78 o 


  -5   3  17      197.77      185.19     15.50 o 


  -4   3  17      214.74      200.93     12.52 o 


  -3   3  17      132.42      138.15     10.32 o 


  -2   3  17       26.97       24.28      4.91 o 


  -1   3  17      120.46      123.25      7.35 o 


   0   3  17      226.60      228.10     11.73 o 


   1   3  17      207.55      186.65      9.58 o 


   2   3  17      234.30      194.00     11.33 o 


   3   3  17      141.44      108.75     10.01 o 


   4   3  17       85.59       80.52      9.01 o 


  -7   4  17        1.90       -0.67      5.33 o 


  -6   4  17       37.56       47.76      8.15 o 


  -5   4  17        4.96       11.84      5.49 o 


  -4   4  17        1.66       -2.03      3.28 o 


  -3   4  17        3.69        0.46      3.18 o 


  -2   4  17        0.14        1.39      3.05 o 


  -1   4  17       17.46        9.99      3.31 o 


   0   4  17        2.26        6.66      3.19 o 


   1   4  17        0.87       -3.51      2.56 o 


   2   4  17        0.14        5.00      5.55 o 


   3   4  17        2.81        6.58      4.66 o 


  -7   5  17        6.46        0.00      5.49 o 


  -6   5  17      126.28      119.56     13.35 o 


  -5   5  17      259.15      299.82     20.34 o 


  -4   5  17       39.16       33.94     10.36 o 


  -3   5  17      116.39      104.35      9.58 o 


  -2   5  17      384.25      411.38     18.47 o 


  -1   5  17      298.28      306.02     23.87 o 


   0   5  17       93.10       83.22      8.54 o 


   1   5  17      140.20      115.01     10.53 o 


   2   5  17       96.82       97.78      8.25 o 


   3   5  17       29.99       20.30      9.33 o 


  -6   6  17        3.36        3.36      4.45 o 


  -5   6  17       25.87       41.61      8.64 o 


  -4   6  17       27.50       45.33      6.95 o 


  -3   6  17       17.78       20.65      5.08 o 


  -2   6  17        4.05        0.68      2.91 o 


  -1   6  17       38.22       33.76      7.17 o 


   0   6  17        1.50        3.29      3.80 o 


   1   6  17       28.75       32.87      5.20 o 


   2   6  17        3.58        1.29      3.33 o 


  -5   7  17        5.25        7.13      6.03 o 


  -4   7  17      157.28      142.80     12.00 o 


  -3   7  17      214.05      209.93     14.00 o 


  -2   7  17       13.69       15.74      5.54 o 


  -1   7  17       60.04       68.32     15.09 o 


   0   7  17      176.56      218.45     17.83 o 


   1   7  17       38.57       61.64      7.13 o 


  -4   8  17      123.65      132.77     18.65 o 


  -3   8  17       12.75       42.79     16.46 o 


  -2   8  17        1.61       -1.77      5.76 o 


  -1   8  17       94.37      124.11     14.21 o 


   0   8  17       19.95       13.13     10.42 o 


  -7   0  18       47.90       72.42     14.81 o 


  -6   0  18       71.91       90.52     17.01 o 


  -5   0  18      193.41      183.25     14.60 o 


  -4   0  18        2.77        1.80      3.24 o 


  -3   0  18       21.45       24.00      5.78 o 


  -2   0  18      561.01      576.94     26.31 o 


  -1   0  18      787.46      746.95     31.09 o 


   0   0  18       26.94       91.62     17.01 o 


   1   0  18       65.26       40.76      7.89 o 


   2   0  18      442.30      462.24     46.64 o 


   3   0  18        0.85        1.29      3.28 o 


  -7   1  18        0.00       -0.31      4.11 o 


  -6   1  18       68.95       77.27     10.84 o 


  -5   1  18       29.84       34.59      5.54 o 


  -4   1  18       81.27       75.05      7.91 o 


  -3   1  18        6.64       19.66      4.76 o 


  -2   1  18        0.15        2.40      2.60 o 


  -1   1  18      392.64      378.28     12.10 o 


   0   1  18       27.39       36.65      5.16 o 


   1   1  18      162.97      154.36      8.88 o 


   2   1  18       26.42       26.56      4.62 o 


   3   1  18      103.49      112.81      9.19 o 


  -7   2  18      185.26      162.75     15.68 o 


  -6   2  18       49.85       49.17      8.72 o 


  -5   2  18       36.06       31.23      7.77 o 


  -4   2  18      154.58      168.72     11.71 o 


  -3   2  18      259.03      289.47     15.20 o 


  -2   2  18       56.41       50.58      5.70 o 


  -1   2  18        3.36        4.17      3.15 o 


   0   2  18      351.48      346.70     14.54 o 


   1   2  18       43.82       33.25      4.46 o 


   2   2  18       53.71       62.66      5.88 o 


   3   2  18       77.77       79.63      9.47 o 


  -7   3  18        5.28        3.84      7.13 o 


  -6   3  18       24.79       31.95      5.69 o 


  -5   3  18       44.90       52.52     12.62 o 


  -4   3  18      144.98      155.09     11.54 o 


  -3   3  18       93.24      103.53      8.16 o 


  -2   3  18       13.34       15.29      3.66 o 


  -1   3  18      109.98      102.49      6.98 o 


   0   3  18       13.77       11.10      3.15 o 


   1   3  18       36.93       44.21      6.80 o 


   2   3  18       21.10        9.48      3.72 o 


   3   3  18       83.47       93.32     14.47 o 


  -6   4  18       77.69       67.94     10.45 o 


  -5   4  18      315.76      281.50     22.50 o 


  -4   4  18       17.82       18.54      4.67 o 


  -3   4  18       19.55       21.15      4.85 o 


  -2   4  18      304.46      370.65     17.73 o 


  -1   4  18       77.52       74.99      8.22 o 


   0   4  18        1.28       -4.22      4.31 o 


   1   4  18       81.30       65.15      6.65 o 


   2   4  18      393.74      336.26     18.04 o 


  -6   5  18       19.23       25.79      9.88 o 


  -5   5  18       27.47       39.37      7.14 o 


  -4   5  18       37.23       57.53      7.69 o 


  -3   5  18       49.82       51.22      8.51 o 


  -2   5  18       46.65       53.23      7.09 o 


  -1   5  18       11.92        2.02      3.67 o 


   0   5  18        2.37        0.55      3.36 o 


   1   5  18       61.22       66.44      6.91 o 


   2   5  18        0.03       -2.22      2.71 o 


  -5   6  18        0.51        3.84      5.49 o 


  -4   6  18      111.79      126.45     11.44 o 


  -3   6  18       98.26       90.48      9.09 o 


  -2   6  18       14.79        2.74      4.94 o 


  -1   6  18       69.90       51.21      8.72 o 


   0   6  18      104.92      108.37     12.73 o 


   1   6  18        5.62        3.33      3.07 o 


  -4   7  18       18.06        6.58      4.94 o 


  -3   7  18        4.98       12.34      5.82 o 


  -2   7  18        1.54       -8.67      5.78 o 


  -1   7  18       27.16       20.61      6.78 o 


   0   7  18        2.03        0.82      3.49 o 


  -6   1  19       14.49       10.42      4.75 o 


  -5   1  19       36.27       46.29      6.36 o 


  -4   1  19        5.00        7.94      2.70 o 


  -3   1  19      119.20      105.40      7.34 o 


  -2   1  19       93.58       89.26      6.89 o 


  -1   1  19       26.55       30.33      5.78 o 


   0   1  19       20.43       10.53      5.49 o 


   1   1  19       50.50       54.47      7.79 o 


   2   1  19       24.51       25.05      5.84 o 


  -6   2  19       26.66       18.60      7.13 o 


  -5   2  19        2.92       -1.40      4.21 o 


  -4   2  19        0.06        1.23      3.13 o 


  -3   2  19       45.81       57.54      7.29 o 


  -2   2  19        0.33        7.45      2.64 o 


  -1   2  19        0.63        3.50      2.81 o 


   0   2  19       24.70       26.68      4.64 o 


   1   2  19        0.77        0.51      3.23 o 


   2   2  19        0.52       21.40      9.33 o 


  -6   3  19        1.18       18.65      9.33 o 


  -5   3  19        5.98       13.00      7.95 o 


  -4   3  19       86.77       83.05      8.63 o 


  -3   3  19        6.25        2.84      2.66 o 


  -2   3  19       38.77       41.44      5.55 o 


  -1   3  19       94.20      113.01     10.12 o 


   0   3  19       76.97       84.71      7.76 o 


   1   3  19       16.99       14.57      4.24 o 


   2   3  19      113.18      100.28     12.34 o 


  -5   4  19       11.78       14.45      5.54 o 


  -4   4  19        0.26        1.81      2.98 o 


  -3   4  19       31.56       33.97      6.32 o 


  -2   4  19       18.88       26.92     12.07 o 


  -1   4  19       65.29       57.39     10.70 o 


   0   4  19       17.57       11.62      3.86 o 


   1   4  19        2.33        3.72      3.21 o 


  -5   5  19       62.93       55.41     14.26 o 


  -4   5  19        8.29       16.74      4.73 o 


  -3   5  19       36.78       20.68      5.17 o 


  -2   5  19      162.96      172.77     15.78 o 


  -1   5  19       33.93       30.46      7.17 o 


   0   5  19        2.93        1.74      2.98 o 


  -3   6  19       35.32       26.88      9.33 o 


  -2   6  19        6.64       11.52      5.43 o 


  -1   6  19       58.48       62.26     14.54 o 


  -5   0  20      160.00      122.89     19.20 o 


  -4   0  20        9.49        6.44      4.35 o 


  -3   0  20       19.65       23.31      8.23 o 


  -2   0  20      448.34      455.29     20.55 o 


  -1   0  20      223.01      227.10     21.12 o 


   0   0  20       26.11       42.24     12.07 o 


  -5   1  20        1.51       -2.17      6.86 o 


  -4   1  20       93.80       89.99      7.86 o 


  -3   1  20        3.01        4.77      2.94 o 


  -2   1  20        0.02        1.82      3.02 o 


  -1   1  20      286.93      270.64     18.92 o 


   0   1  20        0.14        5.49     11.52 o 


  -5   2  20        0.28        3.12      3.67 o 


  -4   2  20       43.59       38.96      7.20 o 


  -3   2  20       93.79       78.78      7.47 o 


  -2   2  20       49.97       53.84      5.60 o 


  -1   2  20        0.52        5.24      3.91 o 


   0   2  20      261.06      328.12     23.67 o 


  -5   3  20       69.52       77.01     11.05 o 


  -4   3  20       22.96       12.28      4.22 o 


  -3   3  20       20.53       26.85      4.61 o 


  -2   3  20        1.56        3.77      3.26 o 


  -1   3  20       23.35       17.86      4.68 o 


   0   3  20        0.60        3.29      4.94 o 


  -4   4  20        1.13        8.51      4.11 o 


  -3   4  20       80.78       87.06      9.47 o 


  -2   4  20       86.65       64.65     10.09 o 


  -1   4  20       11.82        0.55      3.84 o 


  -3   1  21       51.06       40.58      5.82 o 


  -2   1  21       44.08       48.03      5.46 o 


                                                 
